# Supplementary material for: Comparison of Volatile and Non-Volatile Compounds of Ice-Stored Large Yellow Croaker (Larimichthys crocea) Affected by Different Post-Harvest Handling Methods
Source: Foods. 2025 Jan 28;14(3):431. doi: 10.3390/foods14030431 (PMC11816640; doi:10.3390/foods14030431)
Supplement: Supplementary file 1 [file foods-14-00431-s001.zip]

Archive with 2 entries (2 files):
- Table S1.xlsx
- Table S2.xlt
