# Supplementary material for: Comparison of Volatile and Non-Volatile Compounds of Ice-Stored Large Yellow Croaker (Larimichthys crocea) Affected by Different Post-Harvest Handling Methods
Source: Foods. 2025 Jan 28;14(3):431. doi: 10.3390/foods14030431 (PMC11816640; doi:10.3390/foods14030431)
Supplement: Supplementary file 1 [file foods-14-00431-s001.zip › Table S1.xlsx]

## Sheet: Qualitative  re
Count	Compound	CAS#	Formula	MW	RI	Rt(s)
1	Styrene	C100425	C8H8	104.2	1290	820.638
2	1-Butanol-M	C71363	C4H10O	74.1	1150.6	570.883
3	1-Butanol-D	C71363	C4H10O	74.1	1150.4	570.6
4	1-Penten-3-ol	C616251	C5H10O	86.1	1166.5	602.381
5	p-Cymene	C99876	C10H14	134.2	1288.8	818.338
6	3-Methyl-2-butanol	C598754	C5H12O	88.1	1212.7	687.981
7	(E)-2-Nonenal	C18829566	C9H16O	140.2	1518.2	1412.38
8	Isobutanol	C78831	C4H10O	74.1	1100.1	481.776
9	1-propanol	C71238	C3H8O	60.1	1046.7	410.865
10	2-Butanol	C78922	C4H10O	74.1	1031.7	392.998
11	2-Pentanone	C107879	C5H10O	86.1	995.8	353.959
12	Methyl 2-methylbutanoate	C868575	C6H12O2	116.2	998.5	356.121
13	2-Butanone-M	C78933	C4H8O	72.1	906.4	295.865
14	2-Butanone-D	C78933	C4H8O	72.1	907	296.142
15	2-Methylbutanal-M	C96173	C5H10O	86.1	923.1	305.323
16	2-Methylbutanal-D	C96173	C5H10O	86.1	922.8	305.132
17	Ethyl acetate	C141786	C4H8O2	88.1	883.9	285.267
18	Butanal	C123728	C4H8O	72.1	875.8	281.57
19	Acetone	C67641	C3H6O	58.1	811.4	253.703
20	Methyl acetate	C79209	C3H6O2	74.1	800.8	249.369
21	Propanal-M	C123386	C3H6O	58.1	786.2	243.574
22	Propanal-D	C123386	C3H6O	58.1	786.3	243.61
23	Hexan-2-ol	C626937	C6H14O	102.2	1187.2	645.62
24	V1	unidentified	*	*	928.8	308.908
25	V2	unidentified	*	*	801.4	249.629
26	V3	unidentified	*	*	701	212.179
27	V4	unidentified	*	*	715.9	217.361
28	V5	unidentified	*	*	756.6	232.139

## Sheet: Quantitative re
Count	Compound	CAS#	RI	Rt(s)	Dt(a.u.)	Peak Volume
						CS						SCC						SCCB
						0h	6h	12h	24h	48h	72h	0h	6h	12h	24h	48h	72h	0h	6h	12h	24h	48h	72h
Aldehydes
7	(E)-2-Nonenal	C18829566	1518.2	1412.38	1.41896	1252.2±128.5Cb	1112.4±44.0Cbc	1034.9±98.1Cbc	915.0±34.1Cc	1881.4±116.9Ca	1982.5±188.4Ba	2148.8±70.8Be	4789.8±122.2Aa	4046.5±64.7Ab	2226.7±53.5Be	2558.9±47.5Ad	3331.9±30.8Ac	2568.4±52.7Ab	1672.7±50.9Bd	1815.9±33.3Bd	2404.5±52.7Ac	2311.8±111.6Bc	3625.3±85.7Aa
15	2-Methylbutanal-M	C96173	923.1	305.323	1.16169	1691.4±172.3Ab	2034.4±14.5Aa	2018.4±28.9Aa	2002.2±65.7Aa	1586.8±41.2Ab	1892.4±18.4Aa	1799.6±61.2Ab	1958.1±17.9Ba	1949.8±11.8Ba	1645.3±52.5Bc	1067.9±28.8Bd	1890.1±33.5Aa	1681.2±31.0Aa	1496.4±14.5Cc	1645.8±27.0Ca	1564.7±13.3Bb	1025.6±16.5Bd	1545.3±5.6Bb
16	2-Methylbutanal-D	C96173	922.8	305.132	1.39697	983.4±280.0Bc	2256.8±182.7Aab	2714.0±155.2Aa	2811.6±517.0Ba	1124.5±60.1Ac	1979.3±165.0Bb	1673.3±249.9Ab	2519.9±115.9Aa	2461.0±54.2Aa	1173±50.4Cc	413.1±27.7Bd	2604.8±122.0Aa	1633.2±73.4Ac	1369.7±43.9Bc	2239.6±530.9Ab	3852.4±76.9Aa	447.5±32.1Bd	1674.5±24.0Cc
18	Butanal	C123728	875.8	281.57	1.11902	414.8±9.8Bc	355.0±4.4Cc	537.6±54.4Cb	821.1±42.2Ba	395.9±15.6Ac	403.5±33.7Bc	673.2±32.3Ac	943.7±31.1Ab	1130.6±16.1Aa	908.9±40.1Ab	426.0±10.6Ad	646.2±17.3Ac	452.1±11.3Bc	588.7±22.2Bb	662.0±48.1Ba	563.8±5.6Cb	267.5±13.4Bd	411.5±12.5Bc
21	Propanal-M	C123386	786.2	243.574	1.05706	2530.2±26.5Aa	2421.7±24.3Aab	2355.1±43.1Abc	2001.3±108.1Bd	1508.3±107.3Ce	2246.7±31.2ABc	2327.6±34.7Ba	2161.2±54.4Bb	2328.2±4.2Aa	2375.3±159.6Aa	2363.7±1.2Aa	2284.6±12.4Aab	2292.1±1.1Ba	2088.9±10.6Bd	2158.6±4.4Bbc	2093.5±17.4Bcd	1912.7±67.8Be	2221.4±18.3Bb
22	Propanal-D	C123386	786.3	243.61	1.1435	3037.0±43.3Ab	3610.7±99.2Ba	3733.5±149.8Ba	1261.5±162.9Bd	557.3±72.9Ce	2059.5±212.1Bc	2412.8±316.0Be	5048.6±326.0Aa	3377.9±121.7Ccd	4424.9±123.2Ab	3053.2±96.3Ad	3691.0±105.8Ac	3019.8±80.5Ac	5031.3±40.8Aa	4050.5±106.3Ab	4292.0±40.9Ab	1111.7±132.9Be	2254.1±194.1Bd
Alcohols
2	1-Butanol-M	C71363	1150.6	570.883	1.18538	3188.4±161.0Bbc	2097.0±55.7Ce	2800.4±103.8Cd	3475.3±24.0Ba	3363.2±38.1Aab	3028.2±103.3Bc	3424.8±14.9Ad	3465.2±25.2Acd	3669.1±5.2Aa	3616.8±14.6Ab	3338.2±35.9Ae	3492.6±11.4Ac	2937.6±27.6Ce	3217.8±17.5Bb	3446.3±16.5Ba	3090.3±1.4Cc	3076.9±28.9Bc	2998.6±31.3Bd
3	1-Butanol-D	C71363	1150.4	570.6	1.38351	1620.8±129.3Bc	593.6±37.3Ce	1258.8±136.0Cd	2399.9±36.1Ba	2087.7±71.1Ab	1512.7±145.4Bc	2198.4±58.6Abc	2234.8±82.5Ab	2804.5±60.6Aa	2664.0±85.6Aa	2052.3±76.5Ac	2330.3±38.3Ab	1433.1±40.2Be	1975.7±62.4Bb	2458.1±30.5Ba	1762.0±23.9Cc	1719.5±53.9Bc	1609.8±52.8Bd
4	1-Penten-3-ol	C616251	1166.5	602.381	0.93805	571.4±63.2Ac	917.9±27.7Aa	774.6±82.2Bb	432.0±12.6Cd	300.2±28.0Be	415.3±60.0Cd	545.1±47.0Ac	1065.3±98.7Ab	1022.0±54.0Ab	1390.3±139.3Aa	1373.4±73.1Aa	1189.9±28.7Ab	404.8±12.9Bc	1029.9±72.7Aa	1045.9±43.5Aa	988.4±57.8Ba	334.5±18.0Bc	602.7±64.8Bb
6	3-Methyl-2-butanol	C598754	1212.7	687.981	1.24647	106.6±2.0Be	87.7±4.8Bde	126.9±12.7Bcd	186.2±14.5Bb	279.8±25.2Aa	145.8±10.6Bc	148.7±10.1Ab	110.5±10.5Ac	152.1±2.5ABb	135.8±8.0Cb	292.9±14.8Aa	285.3±17.4Aa	112.8±3.7Bc	94.2±3.9ABc	179.3±22.4Ab	309.3±11.6Aa	179.7±22.7Bb	164.1±10.2Bb
8	Isobutanol	C78831	1100.1	481.776	1.17449	178.1±12.1Bc	112.5±2.5Cd	189.4±21.9Bc	280.3±5.5Aa	300.8±17.0Aa	225.2±19.4Bb	254.7±4.8Ab	203.5±4.2Ac	285.7±0.6Aa	213.5±13.5Bc	250.6±2.9Bb	285.1±5.2Aa	185.6±7.7Bb	147.0±4.7Bc	302.6±54.1Aa	285.7±5.2Aa	190.8±5.0Cbc	217.0±5.9Bb
9	1-propanol	C71238	1046.7	410.865	1.11154	243.5±27.3Bd	448.2±24.4Bb	477.0±67.6Aab	321.2±1.4Cc	552.1±26.0Aa	355.0±29.6Bc	386.9±28.8Ad	760.0±29.2Aa	547.0±17.4Abc	746.3±77.4Aa	579.1±26.7Ab	490.1±12.2Ac	334.5±27.5Ad	386.6±12.8Cc	449.1±18.9Ab	530.1±37.0Ba	331.8±3.9Bd	360.9±10.6Bcd
10	2-Butanol	C78922	1031.7	392.998	1.15043	148.5±2.2Ae	208.7±6.3Acd	242.4±23.3Ab	234.1±2.6Abc	182.1±2.7Bd	337.4±21.6Aa	149.9±3.1Ac	134.0±2.6Bd	130.8±3.6Bd	154.5±0.7Cc	241.2±4.1Aa	202.7±3.7Bb	131.0±5.4Bc	128.3±3.0Bc	124.3±5.2Bc	169.3±2.2Bb	191.8±4.9Ba	165.7±1.4Cb
23	Hexan-2-ol	C626937	1187.2	645.62	1.27763	194.6±2.5Bcd	282.9±13.0Ab	469.0±26.0Aa	264.8±78.2Abc	148.8±17.7Bd	256.1±2.8Abc	202.1±10.6Bb	199.5±9.6Bb	139.6±2.3Bd	178.5±2.6Ac	234.3±5.0Aa	165.7±3.5Bc	280.3±6.6Aa	185.1±2.8Bb	113.4±53.0Bcd	161.9±7.8Abc	138.1±5.7Bbcd	98.5±2.6Cd
Ketones
11	2-Pentanone	C107879	995.8	353.959	1.12253	177.3±9.5Bb	185.6±8.6Ab	251.5±26.8Aa	169.1±1.1Cb	259.6±15.3Ba	155.0±7.0Cb	210.1±3.5Ab	188.6±6.4Abc	222.2±3.8Ab	211.5±20.8Bb	335.5±27.5Aa	172.4±4.3Bc	146.9±8.4Cc	129.5±7.1Bc	208.8±13.6Ab	263.8±6.4Aa	209.6±17.2Bb	219.2±7.7Ab
13	2-Butanone-M	C78933	906.4	295.865	1.05821	1444.3±36.4Aab	1345.6±34.7Bbc	1585.3±31.2Aa	1226.7±136.7Bcd	1151.6±61.3Bd	1336.3±31.6Bbc	1231.7±13.4Bb	1213.7±13.1Cb	1256.4±9.4Bb	1352.0±95.6ABa	1206.8±12.5Bb	1431±23.6Aa	1455.6±21.1Aa	1415.0±15.0Aa	1254.6±159.5Bb	1499.4±9.8Aa	1478.1±11.0Aa	1458.9±8.0Aa
14	2-Butanone-D	C78933	907	296.142	1.24433	720.3±38.0Bb	705.5±34.0Ab	1224.8±112.8Aa	635.6±133.8Abc	518.6±36.6Bc	707.7±64.9Bb	571.5±24.3Cc	590.3±19.6Bbc	629.8±9.0Bb	634.7±63.6Ab	544.6±2.1Bc	909.2±17.6Aa	809.3±37.7Aa	665.9±3.8ABc	406.9±120.1Bc	758.9±36.0Aab	745.8±24.1Aab	475.9±25.3Cc
19	Acetone	C67641	811.4	253.703	1.11395	4204.4±73.1Bc	4623.1±45.9Ab	4394.5±119.3Bbc	3461.7±256.4Bd	5391.3±207.1Ca	2990.2±124.4Be	4719.9±330.5ABb	3622.5±80.8Cc	4716.4±137ABb	3370.3±156.8Bc	6727.5±61.5Ba	3467.4±60.0Ac	5214.2±153.8Ac	3988.4±13.0Bd	4989.3±252.1Ac	6791.6±128.4Ab	7826.6±70.4Aa	3663.5±57.6Ae
Lipids
12	Methyl 2-methylbutanoate	C868575	998.5	356.121	1.19247	368.4±25.4Aa	317.7±7.4Bb	370.4±32.7Aa	251.3±9.0Ccd	206.5±8.0Bd	294.4±32.7Bbc	258.2±27.9Bc	516.6±103.3Aa	325.2±9.6Abc	379.7±27.6Ab	350.1±4.0Abc	403.6±11.5Ab	258.4±5.7Bc	416.9±21.6ABa	324.1±7.3Ab	321.2±11.1Bb	193.1±7.4Bd	233.2±18.2Cc
17	Ethyl acetate	C141786	883.9	285.267	1.09814	251.5±29.2Ab	104.7±5.6Cc	150.9±20.9Bbc	238.6±33.4Ab	565.2±99.6Aa	150.6±15.0Bbc	137.0±2.9Ce	265.9±5.3Abc	296.8±11.1ABb	259.5±21.9Ac	393.3±28.3Ba	201.3±3.9Ad	196.1±1.3Bb	203.8±7.4Bb	648.6±305.1Aa	224.4±3.1Ab	384.9±7.0Bab	170.9±3.5Bb
20	Methyl acetate	C79209	800.8	249.369	1.19901	648.1±127.9Ab	1122.4±57.0Ba	1241.2±53.6Aa	1245.2±200.9Aa	367.5±20.9Ac	1152.6±53.4Ba	720.4±37.3Ad	1460.3±49.4Aa	1096.5±16.8Ab	883.0±20.9Bc	184.0±9.5Be	1497.2±45.3Aa	759.9±25.7Aa	1036.6±26.6Ba	994.7±301.7Aa	1005.3±35.4ABa	177.5±10.1Bb	1032.4±12.7Ca
Aromatics
1	Styrene	C100425	1290	820.638	1.06419	594.1±36.4Be	942.6±49.7Bc	683.5±27.0Cd	958.3±27.7Bc	1279.3±42.8Ba	1192.8±13.9Cb	792.7±46.0Ae	900.4±45.1Bd	1106.6±13.3Bc	896.6±39.5Bd	1206.5±25.6Bb	1281.9±9.1Ba	729.4±14.3Ae	1173.1±62.2Ad	1400.5±14.5Ac	1161.0±11.9Ad	1673.3±79.8Aa	1526.5±23.5Ab
5	p-Cymene	C99876	1288.8	818.338	1.15752	114.9±32.7Bd	262.5±27.7Bbc	214.4±9.6Ccd	359.4±97.8Aab	445.7±36.7ABa	349.4±3.8Cab	275.2±25.3Ac	273.8±5.2Bc	348.8±10.8Bb	248.2±11.8Ac	382.2±23.1Bb	426.9±3.6Ba	224.9±10.6Ac	326.2±6.6Ab	507.1±60.3Aa	322.2±10.3Ab	522.8±40.9Aa	490.0±5.3Aa
Unidentified
24	V1	*	928.8	308.908	1.27549	300.6±53.8Bc	457.1±15.4Aa	464.0±18.0Ba	463.6±36.3Ba	361.7±7.1Bbc	414.8±16.2Cab	399.7±28.1Ac	441.9±5.1Aab	437.8±5.5Bb	342.0±27.4Cd	240.9±2.2Ce	476.6±9.1Ba	450.9±22.1Ac	457.3±17.3Ac	627.2±50.1Ab	747.5±6.9Aa	410.7±11.8Ac	597.5±2.5Ab
25	V2	*	801.4	249.629	1.28362	76.8±25.4Ba	231.1±23.0Bb	284.8±27.1Aab	369.1±117.0Aa	46.6±3.1Aa	299.9±23Bab	106.4±11.3ABd	353.0±29.0Ab	236.6±8.2Ac	119.7±4.8Bd	15.9±0.5Ce	426.9±23.8Aa	121.8±8.7Ab	149.4±5.0Cab	188.2±108.3Aab	246.2±11.6ABa	22.3±2.0Bc	178.7±5.0Cab
26	V3	*	701	212.179	1.12531	206.6±23.1Aa	92.1±1.8Ab	75.5±2.8Ab	79.8±40.1Ab	124.6±53.0Ab	75.1±10.7Ab	115.9±2.8Bb	82.6±0.8Bd	77.8±1.9Ad	101.5±2.3Ac	133.7±8.1Aa	66.4±2.6Ae	90.1±2.3Bab	64.2±2.0Cc	85.8±13.5Aab	82.4±0.9Aab	93.5±0.6Aa	76.4±4.1Abc
27	V4	*	715.9	217.361	1.18489	82.8±5.7Aa	41.4±1.4Bb	40.0±2.0Bb	42.5±23.3Ab	64.9±30.1Aab	44.6±1.7Ab	69.5±1.4Ba	55.7±1.3Ab	46.8±2.8Ac	58.1±1.4Ab	74.1±6.0Aa	42.2±1.6Ac	55.5±0.8Cb	37.9±2.3Bd	49.3±3.2Ac	50.3±2.8Abc	61.8±3.9Aa	45.0±1.4Ac
28	V5	*	756.6	232.139	1.08977	55.2±3.0Cb	169.0±9.2Bab	201±20.9ABa	145.4±86.6Aab	156.3±93.6Bab	217±52.5Aa	128.9±5.6Bd	283.7±6.4Aa	238.3±9.8Ab	162.2±30.0Ac	170.5±10.9Bc	222.5±8.4Ab	192.9±6.9Ac	293.3±7.7Aab	107.1±66.7Bd	256.0±7.7Abc	339.3±44.0Aa	294.9±3.4Aab
