# Supplementary material for: Comparison of Volatile and Non-Volatile Compounds of Ice-Stored Large Yellow Croaker (Larimichthys crocea) Affected by Different Post-Harvest Handling Methods
Source: Foods. 2025 Jan 28;14(3):431. doi: 10.3390/foods14030431 (PMC11816640; doi:10.3390/foods14030431)
Supplement: Supplementary file 1 [file foods-14-00431-s001.zip › Table S2.xlt]

## Sheet: SCC 0 h vs CS 0 h
Metabolite	代谢物	P_value	FDR	VIP_pred_OPLS-DA	VIP_PLS-DA	FC(DS0h/SY0h)	Log2FC(DS0h/SY0h)	Significant	Regulate	level	KEGG Compound ID	KEGG Compound First Category	KEGG Compound Second Category	KEGG Pathway ID	KEGG Pathway Description	KEGG Pathway First Category	KEGG Pathway Second Category	Library ID	HMDB Superclass	HMDB Class	HMDB Subclass	CAS ID	M/Z	Retention time	Adducts	Formula	Fragmentation Score	Theoretical Fragmentation Score	Metab ID	ID	Mode	Score	ds0h_mean	ds0h_SD	sy0h_mean	sy0h_SD
(9Z)-12-Hydroxyoctadec-9-enoylcarnitine	（9Z）-12-羟基十八烷基-9-烯酰基肉碱	1.172e-05	0.003812	3.6315	3.5183	1.9591	0.9702	yes	up	B(ii)	-	-	-	-	-	-	-	HMDB0241536	Lipids and lipid-like molecules	Fatty Acyls	Fatty acid esters	-	486.345	7.4941	M+FA-H	C25H47NO5	0	65.9	metab_3946	neg_881	neg	48.8	2.541	0.2289	1.297	0.3042
Indole-3-lactic acid	-	1.737e-09	9.69e-06	3.6313	3.3851	1.9502	0.9636	yes	up	B(i)	C02043	-	-	-	-	-	-	HMDB0000671	Organoheterocyclic compounds	Indoles and derivatives	Indolyl carboxylic acids and derivatives	7417-65-4	204.067	4.48158	M-H	C11H11NO3	73.3	0	metab_3798	neg_733	neg	53.2	2.387	0.1273	1.224	0.05683
Dihomo-gamma-linolenic acid	8,11,14-二十碳三烯酸	0.009864	0.07806	3.5693	3.2979	1.9936	0.9954	yes	up	B(i)	C03242;_	-	-	map01100;map00591;map01040	Metabolic pathways;Linoleic acid metabolism;Biosynthesis of unsaturated fatty acids	Metabolism;Metabolism;Metabolism	Global and overview maps;Lipid metabolism;Lipid metabolism	HMDB0002925;HMDB0247333	Lipids and lipid-like molecules	Fatty Acyls	Fatty acids and conjugates	1783-84-2;_	324.289	8.62363	M+NH4	C20H34O2	68.1	0	metab_1022	pos_1042	pos	50	3.112	0.09235	1.561	1.192
Koryoginsenoside R1	β-D-吡喃葡萄糖苷，（3β，6α，12β）-3,12-二羟基-6-[[6-O-（1-氧代-2-丁烯基）-β-D-吡喃葡萄糖苷]氧基]达玛-24-烯-20-基，（E）-	0.0002246	0.01377	3.3593	3.0438	1.8229	0.8662	yes	up	B(ii)	-	-	-	-	-	-	-	HMDB0041351	Lipids and lipid-like molecules	Prenol lipids	Triterpenoids	171674-97-8	886.547	7.4557	M+NH4	C46H76O15	0	43.4	metab_886	pos_906	pos	42.5	2.47	0.1516	1.355	0.4623
Stearoylcarnitine	硬脂酰肉碱	0.0009232	0.02511	3.2304	2.9208	2.9703	1.5706	yes	up	B(ii)	-	-	-	-	-	-	-	HMDB0000848	Lipids and lipid-like molecules	Fatty Acyls	Fatty acid esters	25597-09-5;	426.361	8.0919	M-H	C25H49NO4	0	94.7	metab_5234	neg_2170	neg	54.2	1.62	0.3272	0.5454	0.4637
17-Octadecynoic Acid	17 ~十八[碳]炔酸	0.006242	0.06453	3.1305	2.8683	2.1644	1.114	yes	up	B(i)	-	-	-	-	-	-	-	HMDB0244776;LMFA01030575	Lipids and lipid-like molecules	Fatty Acyls	Fatty acids and conjugates	_;	279.235	7.51643	M-H	C18H32O2	59.6	0	metab_3948	neg_883	neg	48.7	2.127	0.1069	0.9827	0.8059
Decanoyl-l-carnitine	-	0.03069	0.1355	2.9142	2.8276	1.6665	0.7368	yes	up	B(i)	C03299	-	-	-	-	-	-	HMDB0000651	Lipids and lipid-like molecules	Fatty Acyls	Fatty acid esters	1492-27-9	316.249	6.15462	M+H	C17H33NO4	79.8	0	metab_2320	pos_2376	pos	51.6	2.768	0.715	1.661	0.8084
Hexadecanamide	-	0.002701	0.04102	2.8751	2.6223	1.294	0.3718	yes	up	B(i)	-	-	-	-	-	-	-	HMDB0012273;LMFA08010009	Lipids and lipid-like molecules	Fatty Acyls	Fatty amides	629-54-9;	511.521	9.71673	2M+H	C16H33NO	86	0	metab_1210	pos_1232	pos	54.4	4.032	0.07469	3.116	0.5623
'octadeca-10,12-dienoic acid'	-	0.01277	0.08865	2.7989	2.5679	1.4871	0.5725	yes	up	B(i)	-	-	-	-	-	-	-	-	-	-	-	-	263.237	7.97167	M+H-H2O	C18H32O2	36.7	0	metab_2107	pos_2163	pos	45.8	2.946	0.1081	1.981	0.7737
Pc(pgd1/22:6(4z,7z,10z,13z,16z,19z))	-	0.01811	0.1035	2.7158	2.5285	0.574	-0.8009	yes	down	B(ii)	-	-	-	-	-	-	-	HMDB0288585	Not Available	Not Available	Not Available	-	942.521	10.2379	M+K	C50H82NO11P	0	59.9	metab_1294	pos_1327	pos	42.1	1.307	0.8021	2.277	0.2564
Dg(pge2/14:0/0:0)	-	0.001544	0.03087	2.5832	2.313	0.6755	-0.566	yes	down	B(ii)	-	-	-	-	-	-	-	HMDB0295078	Not Available	Not Available	Not Available	-	671.429	9.43497	M+Cl	C37H64O8	0	50.8	metab_4284	neg_1220	neg	43.1	1.457	0.2294	2.157	0.3252
Gdp-glucose	-	2.207e-05	0.004531	2.5133	2.4538	1.3413	0.4236	yes	up	B(i)	C00394	-	-	map01100;map00520;map00500;map01250	Metabolic pathways;Amino sugar and nucleotide sugar metabolism;Starch and sucrose metabolism;Biosynthesis of nucleotide sugars	Metabolism;Metabolism;Metabolism;Metabolism	Global and overview maps;Carbohydrate metabolism;Carbohydrate metabolism;Global and overview maps	HMDB0003351	Nucleosides, nucleotides, and analogues	Purine nucleotides	Purine nucleotide sugars	-;5750-57-2	604.07	1.57165	M-H	C16H25N5O16P2	38.8	0	metab_3718	neg_652	neg	43.6	2.358	0.0978	1.758	0.1718
Adrenoylcarnitine	肾上腺酰基肉碱	0.02899	0.1314	2.4638	2.2541	2.1724	1.1193	yes	up	B(ii)	-	-	-	-	-	-	-	HMDB0242169	Not Available	Not Available	Not Available	-	520.365	7.79842	M+FA-H	C29H49NO4	0	59.3	metab_5270	neg_2206	neg	47.5	1.449	0.7259	0.667	0.1978
(9Z,11E)-Octadeca-9,11-dienoylcarnitine	（9Z，11E）-十八碳-9,11-二烯酰基肉碱	0.00456	0.05366	2.4513	2.2067	1.4151	0.5009	yes	up	B(ii)	-	-	-	-	-	-	-	HMDB0241539	Lipids and lipid-like molecules	Fatty Acyls	Fatty acid esters	-	468.334	7.50527	M+FA-H	C25H45NO4	0	47.5	metab_3947	neg_882	neg	45.5	2.301	0.2285	1.626	0.3931
L-threo-sphinganine	沙芬戈	0.02692	0.1263	2.4306	2.2304	0.7378	-0.4387	yes	down	B(ii)	-	-	-	-	-	-	-	HMDB0304406	Organic nitrogen compounds	Organonitrogen compounds	Amines	-	341.268	9.74972	M+K	C18H40NO2+	0	40.6	metab_1216	pos_1238	pos	43.7	2.229	0.4072	3.021	0.6282
4-O-p-Coumaroylquinic acid	4 - O -对-香豆酰奎宁酸	0.02446	0.1201	2.3188	2.1385	1.792	0.8416	yes	up	B(ii)	C10441	-	-	-	-	-	-	HMDB0302093	Organic oxygen compounds	Organooxygen compounds	Alcohols and polyols	-	397.114	5.70672	M+Hac-H	C16H18O8	0	60.9	metab_5434	neg_2370	neg	50.5	1.618	0.4771	0.9029	0.4594
Avocadene acetate	-	0.003267	0.04533	2.3049	2.1974	1.4151	0.5009	yes	up	B(i)	-	-	-	-	-	-	-	LMFA05000715	-	-	-	--	327.254	7.78725	M-H	C19H36O4	43.9	0	metab_5274	neg_2210	neg	47.9	1.967	0.3361	1.39	0.1493
Dimethylsphingosine	二甲基鞘氨醇	0.01274	0.08864	2.2922	2.1291	0.7348	-0.4446	yes	down	B(ii)	-	-	-	-	-	-	-	HMDB0251406	Organic oxygen compounds	Organooxygen compounds	Alcohols and polyols	-	320.258	9.18627	M+H-2H2O	C20H37NO4	0	46.7	metab_1139	pos_1159	pos	44.6	1.837	0.005231	2.5	0.536
Asparaginyl-Proline	门冬酰胺-脯氨酸	0.0002521	0.0145	2.2866	2.102	0.7824	-0.354	yes	down	B(ii)	-	-	-	-	-	-	-	HMDB0028739	Organic acids and derivatives	Carboxylic acids and derivatives	Amino acids, peptides, and analogues	-	212.103	1.09612	M+H-H2O	C9H15N3O4	0	62.3	metab_2874	pos_2945	pos	49.9	1.917	0.1288	2.45	0.1981
Pc(20:1/0:0)	-	0.01589	0.0969	2.2136	2.0684	0.8263	-0.2753	yes	down	B(i)	-	-	-	-	-	-	-	LMGP01050047	-	-	-	--	550.383	9.38642	M+H	C28H56NO7P	57.7	0	metab_1184	pos_1205	pos	44.9	2.892	0.4859	3.5	0.1686
2-(2-Oxopropanoyloxy)butanedioic acid	2-（2-氧代丙酰氧基）丁二酸	0.004223	0.05224	2.149	1.9253	1.2481	0.3197	yes	up	B(ii)	-	-	-	-	-	-	-	HMDB0258031	Organic acids and derivatives	Carboxylic acids and derivatives	Tricarboxylic acids and derivatives	-	263.041	9.33548	M+Hac-H	C7H8O7	0	60.1	metab_4252	neg_1187	neg	50	2.591	0.2358	2.076	0.2483
'n,n,n-trimethyllysine'	-	1.49e-06	0.002386	2.1429	1.9849	0.8638	-0.2112	yes	down	B(i)	-	-	-	-	-	-	-	-	-	-	-	-	189.159	1.07328	M+H	C9H20N2O2	91.3	0	metab_2935	pos_3006	pos	56.4	2.626	0.08709	3.04	0.05051
N-Docosahexaenoyl Tyrosine	N -二十二碳六烯酰基酪氨酸	0.009501	0.07705	2.1418	2.0057	0.6431	-0.6369	yes	down	B(ii)	-	-	-	-	-	-	-	HMDB0242024	Not Available	Not Available	Not Available	-	550.317	8.51653	M+Hac-H	C31H41NO4	0	61.4	metab_4095	neg_1030	neg	46	1.054	0.4345	1.639	0.1077
Cystathionine	胱硫醚	0.01973	0.1075	2.1156	2.0639	0.7575	-0.4007	yes	down	B(i)	C00542	-	-	-	-	-	-	HMDB0033142;HMDB0303077;HMDB0303077	Organic acids and derivatives	Carboxylic acids and derivatives	Amino acids, peptides, and analogues	535-34-2;_	223.073	1.11895	M+H	C7H14N2O4S	97.4	0	metab_2847	pos_2918	pos	55.4	1.955	0.5453	2.581	0.08958
PE(20:4(5Z,8Z,11Z,14Z)-OH(20)/DiMe(11,5))	-	0.004971	0.05626	2.0505	1.865	0.814	-0.2969	yes	down	B(ii)	-	-	-	-	-	-	-	HMDB0284759	Not Available	Not Available	Not Available	-	894.549	9.72545	M+FA-H	C47H80NO10P	0	44.6	metab_4907	neg_1843	neg	45.2	2.127	0.2855	2.613	0.1692
GPEtn(20:5/20:5)	-	0.04783	0.1743	2.0332	1.9785	0.7465	-0.4218	yes	down	B(i)	-	-	-	-	-	-	-	HMDB0009467	Lipids and lipid-like molecules	Glycerophospholipids	Glycerophosphoethanolamines	-	784.491	10.1597	M+H	C45H70NO8P	53.4	0	metab_1761	pos_1808	pos	44.9	1.808	0.2569	2.422	0.6159
Monoisobutylphthalic Acid	单异丁基邻苯二甲酸	0.0005026	0.01955	2.0243	1.9367	1.1391	0.1879	yes	up	B(i)	-	-	-	-	-	-	-	-	-	-	-	-	221.083	6.51533	M-H	C12H14O4	55.3	0	metab_5415	neg_2351	neg	50.1	3.473	0.1562	3.049	0.1341
PI(22:3(10Z,13Z,16Z)/PGF1alpha)	-	0.005589	0.06079	2.0131	1.8488	0.8199	-0.2865	yes	down	B(ii)	-	-	-	-	-	-	-	HMDB0277890	Not Available	Not Available	Not Available	-	1002.61	8.88328	M+	C52H91O16P	0	41.9	metab_1068	pos_1088	pos	41.4	2.103	0.2781	2.565	0.163
(5Z,8Z,10E,14Z,17Z)-12-Hydroxyicosa-5,8,10,14,17-pentaenoylcarnitine	（5Z，8Z，10E，14Z，17Z）-12-羟基-5,8,10,14,17-戊烯酰基肉碱	0.0002179	0.01377	2.011	1.8498	1.2523	0.3246	yes	up	B(ii)	-	-	-	-	-	-	-	HMDB0241595	Lipids and lipid-like molecules	Fatty Acyls	Fatty acid esters	-	506.313	6.98447	M+FA-H	C27H43NO5	0	58.7	metab_5387	neg_2323	neg	48.1	2.005	0.1137	1.601	0.1339
3-Phenylpropyl acetate	3 -乙酸苯丙酯	0.0004787	0.01938	2.0059	1.897	1.2106	0.2757	yes	up	B(ii)	C17663	-	-	-	-	-	-	HMDB0033386	Benzenoids	Benzene and substituted derivatives	Not Available	122-72-5	177.092	6.5265	M-H	C11H14O2	0	97	metab_5413	neg_2349	neg	58.1	2.391	0.1549	1.975	0.1276
Cortisol	皮质醇	0.03193	0.1382	1.9867	1.9017	1.321	0.4016	yes	up	B(i)	C00735	Steroids;Hormones and transmitters	21-Carbon atoms;Steroid hormones	map01100;map05215;map05200;map04976;map04960;map04080;map04927;map04934;map00140	Metabolic pathways;Prostate cancer;Pathways in cancer;Bile secretion;Aldosterone-regulated sodium reabsorption;Neuroactive ligand-receptor interaction;Cortisol synthesis and secretion;Cushing syndrome;Steroid hormone biosynthesis	Metabolism;Human Diseases;Human Diseases;Organismal Systems;Organismal Systems;Environmental Information Processing;Organismal Systems;Human Diseases;Metabolism	Global and overview maps;Cancer: specific types;Cancer: overview;Digestive system;Excretory system;Signaling molecules and interaction;Endocrine system;Endocrine and metabolic disease;Lipid metabolism	HMDB0000063;LMST02030001;PW_C000045	Lipids and lipid-like molecules	Steroids and steroid derivatives	Hydroxysteroids	50-23-7;	407.208	5.77387	M+FA-H	C21H30O5	89.2	0	metab_5433	neg_2369	neg	55.1	2.251	0.3981	1.704	0.3617
LysoPC(22:1(13Z)/0:0)	-	0.002138	0.03676	1.9828	1.7978	0.7989	-0.3239	yes	down	B(ii)	C04230	Lipids	Phospholipids	map00564;map05231	Glycerophospholipid metabolism;Choline metabolism in cancer	Metabolism;Human Diseases	Lipid metabolism;Cancer: overview	HMDB0010399	Lipids and lipid-like molecules	Glycerophospholipids	Glycerophosphocholines	-	622.41	9.84928	M+FA-H	C30H60NO7P	0	64	metab_4881	neg_1817	neg	46.9	1.704	0.09155	2.133	0.2389
Monobutyl phthalate	-	0.004491	0.05356	1.9236	1.806	1.1822	0.2415	yes	up	B(i)	-	-	-	-	-	-	-	HMDB0013247	Benzenoids	Benzene and substituted derivatives	Benzoic acids and derivatives	131-70-4	223.095	6.5136	M+H	C12H14O4	94.4	0	metab_2261	pos_2317	pos	55.3	2.784	0.1681	2.355	0.234
6-Methylthioguanosine monophosphate	6 -甲硫基鸟苷单磷酸	0.0414	0.159	1.9214	1.8235	0.7501	-0.4148	yes	down	B(ii)	C16620	-	-	map00983	Drug metabolism - other enzymes	Metabolism	Xenobiotics biodegradation and metabolism	HMDB0060413	Nucleosides, nucleotides, and analogues	Purine nucleotides	Purine ribonucleotides	34020-33-2;_	374.036	1.10317	M-H2O-H	C11H16N5O7PS	0	42.5	metab_5961	neg_2902	neg	44.1	1.717	0.5945	2.289	0.07579
Glyceryl palmitoleate	甘油棕榈烯酸酯	0.006788	0.06654	1.9181	1.7495	0.8769	-0.1895	yes	down	B(i)	-	-	-	-	-	-	-	HMDB0243951	Lipids and lipid-like molecules	Glycerolipids	Monoradylglycerols	-	329.268	9.06327	M+H	C19H36O4	80.5	0	metab_1116	pos_1136	pos	52.7	2.999	0.2479	3.42	0.174
Arachidoyl ethanolamide	-	0.03446	0.1443	1.9142	1.7879	0.7842	-0.3507	yes	down	B(i)	-	-	-	-	-	-	-	HMDB0248559	Organic nitrogen compounds	Organonitrogen compounds	Amines	-	356.351	9.29725	M+H	C22H45NO2	37.2	0	metab_1869	pos_1924	pos	42	1.93	0.2565	2.461	0.4664
Arachidyl amido cholanoic acid	-	0.01314	0.08954	1.8744	1.7345	1.1203	0.1639	yes	up	B(ii)	-	-	-	-	-	-	-	HMDB0248560	Lipids and lipid-like molecules	Steroids and steroid derivatives	Bile acids, alcohols and derivatives	-	702.602	9.99222	M+H	C44H79NO5	0	43.2	metab_1244	pos_1272	pos	44.4	4.106	0.01875	3.665	0.3587
L-Isoleucine	L-异亮氨酸	0.0006523	0.02166	1.8369	1.6758	0.8697	-0.2014	yes	down	B(i)	C00407	Peptides	Amino acids	map01100;map04978;map00280;map00290;map01210;map02010;map01230;map05131;map04974;map00970;map05230	Metabolic pathways;Mineral absorption;Valine, leucine and isoleucine degradation;Valine, leucine and isoleucine biosynthesis;2-Oxocarboxylic acid metabolism;ABC transporters;Biosynthesis of amino acids;Shigellosis;Protein digestion and absorption;Aminoacyl-tRNA biosynthesis;Central carbon metabolism in cancer	Metabolism;Organismal Systems;Metabolism;Metabolism;Metabolism;Environmental Information Processing;Metabolism;Human Diseases;Organismal Systems;Genetic Information Processing;Human Diseases	Global and overview maps;Digestive system;Amino acid metabolism;Amino acid metabolism;Global and overview maps;Membrane transport;Global and overview maps;Infectious disease: bacterial;Digestive system;Translation;Cancer: overview	HMDB0000172;PW_C000112	Organic acids and derivatives	Carboxylic acids and derivatives	Amino acids, peptides, and analogues	73-32-5	132.101	1.10778	M+H	C6H13NO2	39.2	0	metab_2868	pos_2939	pos	45.5	2.357	0.1241	2.71	0.1275
Cholest-5-en-3-ol	甾醇-5-烯-3-醇	0.001994	0.03599	1.8355	1.6608	0.8725	-0.1968	yes	down	B(i)	C00187	Steroids	27-Carbon atoms	map01100;map00140;map05217;map04979;map00981;map05200;map04976;map00120;map04975;map04977;map04925;map04927;map00100;map05417;map04934;map04913	Metabolic pathways;Steroid hormone biosynthesis;Basal cell carcinoma;Cholesterol metabolism;Insect hormone biosynthesis;Pathways in cancer;Bile secretion;Primary bile acid biosynthesis;Fat digestion and absorption;Vitamin digestion and absorption;Aldosterone synthesis and secretion;Cortisol synthesis and secretion;Steroid biosynthesis;Lipid and atherosclerosis;Cushing syndrome;Ovarian steroidogen…	Metabolism;Metabolism;Human Diseases;Organismal Systems;Metabolism;Human Diseases;Organismal Systems;Metabolism;Organismal Systems;Organismal Systems;Organismal Systems;Organismal Systems;Metabolism;Human Diseases;Human Diseases;Organismal Systems	Global and overview maps;Lipid metabolism;Cancer: specific types;Digestive system;Metabolism of terpenoids and polyketides;Cancer: overview;Digestive system;Lipid metabolism;Digestive system;Digestive system;Endocrine system;Endocrine system;Lipid metabolism;Cardiovascular disease;Endocrine and metabolic disease;Endocrine system	LMST01010001	-	-	-	--	369.35	10.8693	M+H-H2O	C27H46O	93.7	0	metab_1367	pos_1405	pos	53	2.456	0.1739	2.815	0.1218
Ps(20:3(5z,8z,11z)/20:2(11z,14z))	-	0.01665	0.09878	1.8265	1.6806	1.3385	0.4206	yes	up	B(ii)	_;C02737	-;Lipids	-;Phospholipids	map01100;map00564;map05146;map05322;map00260;map05140	Metabolic pathways;Glycerophospholipid metabolism;Amoebiasis;Systemic lupus erythematosus;Glycine, serine and threonine metabolism;Leishmaniasis	Metabolism;Metabolism;Human Diseases;Human Diseases;Metabolism;Human Diseases	Global and overview maps;Lipid metabolism;Infectious disease: parasitic;Immune disease;Amino acid metabolism;Infectious disease: parasitic	HMDB0112607	Lipids and lipid-like molecules	Glycerophospholipids	Glycerophosphoserines	-	858.526	10.8524	M+Na-2H	C46H80NO10P	0	40.6	metab_4762	neg_1698	neg	42.3	1.716	0.1535	1.282	0.3373
(4E,14Z)-2-Aminooctadeca-4,14-diene-1,3-diol	（4E，14Z）-2-氨基十八烷-4,14-二烯-1,3-二醇	0.02308	0.1158	1.824	1.6897	1.1222	0.1663	yes	up	B(ii)	-	-	-	-	-	-	-	HMDB0242112	Organic nitrogen compounds	Organonitrogen compounds	Amines	-	280.263	8.15167	M+H-H2O	C18H35NO2	0	40.3	metab_945	pos_965	pos	46.8	4.023	0.11	3.585	0.3852
Cer(d18:1/PGE2)	-	0.007462	0.06962	1.78	1.6476	0.86	-0.2176	yes	down	B(ii)	-	-	-	-	-	-	-	HMDB0290005	Not Available	Not Available	Not Available	-	666.528	10.1709	M+CH3OH+H	C38H67NO6	0	42.9	metab_1758	pos_1805	pos	40.8	2.409	0.2111	2.801	0.1948
Dyphylline	二羟丙茶碱	0.0003624	0.01714	1.7733	1.711	1.1415	0.1909	yes	up	B(ii)	C07819	-	-	-	-	-	-	HMDB0014789	Organoheterocyclic compounds	Imidazopyrimidines	Purines and purine derivatives	479-18-5	289.07	6.5265	M+Cl	C10H14N4O4	0	46.1	metab_3848	neg_783	neg	47.2	2.582	0.09323	2.262	0.1163
Hydroxyhexadecenoylcarnitine	-	0.01635	0.09816	1.764	1.9345	1.2409	0.3114	yes	up	B(ii)	-	-	-	-	-	-	-	HMDB0253270	Lipids and lipid-like molecules	Fatty Acyls	Fatty acids and conjugates	-	458.313	7.0178	M+FA-H	C23H43NO5	0	64.7	metab_5384	neg_2320	neg	51.5	2.112	0.1507	1.702	0.3139
6a, 3'-p-Dihydroxypaclitaxel	6a，3 ' - P -二羟基紫杉醇	0.003724	0.04901	1.7595	1.6136	1.2056	0.2698	yes	up	B(ii)	-	-	-	-	-	-	-	HMDB0060795	Benzenoids	Benzene and substituted derivatives	Benzoic acids and derivatives	-	870.262	6.84915	M-H2O-H	C45H47NO18	0	68	metab_5397	neg_2333	neg	47.7	2.07	0.1137	1.717	0.1996
Ticrynafen	替尼酸	0.0004793	0.01938	1.7558	1.5923	0.8984	-0.1546	yes	down	B(ii)	C11702	-	-	-	-	-	-	HMDB0259082	Organic oxygen compounds	Organooxygen compounds	Carbonyl compounds	40180-04-9;_	294.937	1.20827	M+H-2H2O	C13H8Cl2O4S	0	60.2	metab_2765	pos_2835	pos	40.9	2.785	0.06134	3.1	0.139
Aspartic Acid	天冬氨酸	0.008605	0.07424	1.7505	1.5591	0.8642	-0.2106	yes	down	B(i)	C16433	-	-	-	-	-	-	-	-	-	-	617-45-8	132.03	1.3165	M-H	C4H7NO4	36.9	0	metab_3589	neg_517	neg	45.8	2.259	0.246	2.614	0.1029
12-Hydroxyoctadecanoic acid	12 -羟基十八烷酸	0.004212	0.05222	1.7443	1.5753	0.8436	-0.2454	yes	down	B(i)	-	-	-	-	-	-	-	HMDB0061706	Lipids and lipid-like molecules	Fatty Acyls	Fatty acids and conjugates	106-14-9	299.26	8.9085	M-H	C18H36O3	72	0	metab_5087	neg_2023	neg	50	1.823	0.1844	2.161	0.1274
LysoPE(20:3(8Z,11Z,14Z)/0:0)	-	0.01279	0.08865	1.7363	1.7993	0.8277	-0.2728	yes	down	B(ii)	-	-	-	-	-	-	-	HMDB0011516	Lipids and lipid-like molecules	Glycerophospholipids	Glycerophosphoethanolamines	-	504.304	9.39742	M+H	C25H46NO7P	0	64.3	metab_1841	pos_1895	pos	45.8	1.85	0.29	2.235	0.1145
Prednimustine	松龙氮芥	0.01563	0.09622	1.7349	1.5707	0.6872	-0.5412	yes	down	B(ii)	C19512;_	-	-	-	-	-	-	HMDB0256744	Lipids and lipid-like molecules	Steroids and steroid derivatives	Pregnane steroids	29069-24-7;_	690.26	8.77452	M+FA-H	C35H45Cl2NO6	0	45.4	metab_4128	neg_1063	neg	36.4	0.8198	0.2524	1.193	0.1877
N6-Methyl-2'-deoxyadenosine	N6 -甲基- 2 ' -脱氧腺苷	0.00283	0.04211	1.7181	1.5426	0.911	-0.1345	yes	down	B(ii)	C03795;_	-	-	-	-	-	-	HMDB0255300	Nucleosides, nucleotides, and analogues	Purine nucleosides	Purine 2''-deoxyribonucleosides	2002-35-9;_	283.149	10.182	M+NH4	C11H15N5O3	0	73.2	metab_1267	pos_1299	pos	49.8	3.294	0.09644	3.616	0.1759
Cis-3-Hexenyl acetate	-	0.002092	0.03676	1.6901	1.5453	0.892	-0.1649	yes	down	B(ii)	C19757	-	-	map00592	alpha-Linolenic acid metabolism	Metabolism	Lipid metabolism	HMDB0040215	Organic acids and derivatives	Carboxylic acids and derivatives	Carboxylic acid derivatives	3681-71-8	165.087	10.3049	M+Na	C8H14O2	0	68.9	metab_1307	pos_1340	pos	49.9	2.611	0.06762	2.927	0.1752
Benzoic Acid	苯甲酸	0.007721	0.07073	1.6824	1.5562	1.1835	0.2431	yes	up	B(i)	C00180;C00539	-	-	map01100	Metabolic pathways	Metabolism	Global and overview maps	-;HMDB0001870	Benzenoids	Benzene and substituted derivatives	Benzoic acids and derivatives	65-85-0	121.029	6.5265	M-H	C7H6O2	68.1	0	metab_3847	neg_782	neg	51.8	2.199	0.1086	1.858	0.2267
Pa(2:0/lte4)	-	0.006456	0.06502	1.6797	1.524	0.8154	-0.2944	yes	down	B(ii)	-	-	-	-	-	-	-	HMDB0266519	Not Available	Not Available	Not Available	-	680.249	8.77452	M+FA-H	C28H46NO11PS	0	67.8	metab_5119	neg_2055	neg	49.6	1.449	0.1813	1.777	0.1479
(13Z)-Octadec-13-enoylcarnitine	（13Z）-十八烷基-13-烯酰基肉碱	0.004404	0.05309	1.6738	1.5723	1.1105	0.1512	yes	up	B(ii)	-	-	-	-	-	-	-	HMDB0241529	Lipids and lipid-like molecules	Fatty Acyls	Fatty acid esters	-	470.349	7.79842	M+FA-H	C25H47NO4	0	64.3	metab_3991	neg_926	neg	52.3	3.085	0.1991	2.778	0.05043
Bullatanocin	泡状番荔枝素	0.009634	0.07755	1.6608	1.5292	1.2693	0.344	yes	up	B(ii)	C08505	-	-	-	-	-	-	HMDB0034739	Lipids and lipid-like molecules	Fatty Acyls	Fatty alcohols	-	673.443	9.81545	M+Cl	C37H66O8	0	41.8	metab_4356	neg_1292	neg	42.5	1.612	0.1173	1.27	0.235
Butyraldehyde	-	3.663e-06	0.00292	1.6414	1.5355	0.9428	-0.085	yes	down	B(i)	C01412	-	-	map01100;map00650	Metabolic pathways;Butanoate metabolism	Metabolism;Metabolism	Global and overview maps;Carbohydrate metabolism	HMDB0003543	Organic oxygen compounds	Organooxygen compounds	Carbonyl compounds	123-72-8	73.0646	0.56015	M+H	C4H8O	43.3	0	metab_0	pos_1	pos	47.8	4.086	0.04745	4.334	0.04688
Asn Leu His	天冬酰胺 亮氨酸 组氨酸	1.935e-06	0.002386	1.635	1.5803	0.9288	-0.1066	yes	down	B(i)	-	-	-	-	-	-	-	-	-	-	-	-	383.203	8.23032	M+H	C16H26N6O5	68	0	metab_962	pos_982	pos	52.3	3.17	0.01784	3.413	0.05818
Sinapic Acid	芥子酸	0.03339	0.1422	1.6209	1.5029	0.7975	-0.3264	yes	down	B(i)	C00482	-	-	map01100	Metabolic pathways	Metabolism	Global and overview maps	HMDB0032616	Phenylpropanoids and polyketides	Cinnamic acids and derivatives	Hydroxycinnamic acids and derivatives	530-59-6;7362-37-0;7362-37-0	279.084	1.09612	M+CH3OH+Na	C11H12O5	68	0	metab_2873	pos_2944	pos	50.5	1.469	0.2523	1.842	0.2709
Acetamide	乙酰胺	0.02111	0.1111	1.6126	1.457	0.8244	-0.2786	yes	down	B(ii)	C06244	-	-	-	-	-	-	HMDB0031645	Organic acids and derivatives	Carboximidic acids and derivatives	Carboximidic acids	60-35-5	60.0438	10.3607	M+H	C2H5NO	0	76.6	metab_1315	pos_1348	pos	52.7	1.582	0.2013	1.919	0.2251
DG(20:4(5Z,7E,11Z,14Z)-OH(9)/0:0/i-16:0)	-	0.007109	0.06781	1.6051	1.458	0.8847	-0.1767	yes	down	B(ii)	-	-	-	-	-	-	-	HMDB0299187	Not Available	Not Available	Not Available	-	650.532	10.3049	M+NH4	C39H68O6	0	50.7	metab_1716	pos_1763	pos	42.5	2.324	0.1442	2.627	0.1664
GPEtn(20:5/20:4)	-	0.02005	0.1081	1.5754	1.4037	0.8749	-0.1928	yes	down	B(i)	-	-	-	-	-	-	-	HMDB0009465	Lipids and lipid-like molecules	Glycerophospholipids	Glycerophosphoethanolamines	-	786.505	10.2937	M+H	C45H72NO8P	51.6	0	metab_1718	pos_1765	pos	41.6	2.175	0.2051	2.486	0.1854
Pe(36:5)	-	0.0001425	0.01104	1.5684	1.4224	0.9186	-0.1225	yes	down	B(i)	C00350	Lipids	Phospholipids	map01100;map00564;map00563;map04136;map05167;map05130;map04723;map04140	Metabolic pathways;Glycerophospholipid metabolism;Glycosylphosphatidylinositol (GPI)-anchor biosynthesis;Autophagy - other;Kaposi sarcoma-associated herpesvirus infection;Pathogenic Escherichia coli infection;Retrograde endocannabinoid signaling;Autophagy - animal	Metabolism;Metabolism;Metabolism;Cellular Processes;Human Diseases;Human Diseases;Organismal Systems;Cellular Processes	Global and overview maps;Lipid metabolism;Glycan biosynthesis and metabolism;Transport and catabolism;Infectious disease: viral;Infectious disease: bacterial;Nervous system;Transport and catabolism	HMDB0008845	Lipids and lipid-like molecules	Glycerophospholipids	Glycerophosphoethanolamines	-	796.515	10.3894	M+Hac-H	C41H72NO8P	67	0	metab_4455	neg_1391	neg	48.3	2.732	0.06748	2.974	0.07339
Gardneramine	蓬莱葛胺	0.0485	0.1757	1.557	1.5182	0.9012	-0.1501	yes	down	B(i)	-	-	-	-	-	-	-	-	-	-	-	-	413.209	9.35325	M+H	C23H28N2O5	73.7	0	metab_1854	pos_1908	pos	48.7	3.319	0.0887	3.683	0.3878
Lpc(17:0)	-	0.01794	0.1029	1.5513	1.4374	0.8918	-0.1652	yes	down	B(i)	C04230	Lipids	Phospholipids	map00564;map05231	Glycerophospholipid metabolism;Choline metabolism in cancer	Metabolism;Human Diseases	Lipid metabolism;Cancer: overview	HMDB0012108	Lipids and lipid-like molecules	Glycerophospholipids	Glycerophosphocholines	50930-23-9	510.353	9.0746	M+H	C25H52NO7P	51.4	0	metab_1120	pos_1140	pos	44.7	2.621	0.211	2.939	0.1779
Pc(18:3(6z,9z,12z)/18:4(6z,9z,12z,15z))	-	0.00128	0.0281	1.5506	1.4031	0.9025	-0.148	yes	down	B(ii)	_;C00157	-;Lipids	-;Phospholipids	map01100;map00564;map00590;map00591;map00592;map05231;map04723	Metabolic pathways;Glycerophospholipid metabolism;Arachidonic acid metabolism;Linoleic acid metabolism;alpha-Linolenic acid metabolism;Choline metabolism in cancer;Retrograde endocannabinoid signaling	Metabolism;Metabolism;Metabolism;Metabolism;Metabolism;Human Diseases;Organismal Systems	Global and overview maps;Lipid metabolism;Lipid metabolism;Lipid metabolism;Lipid metabolism;Cancer: overview;Nervous system	HMDB0008174	Lipids and lipid-like molecules	Glycerophospholipids	Glycerophosphocholines	_;	820.514	10.1648	M+FA-H	C44H74NO8P	0	49.3	metab_4426	neg_1362	neg	45.2	2.35	0.1266	2.604	0.06012
Butanal	正丁醛	2.394e-05	0.004531	1.5486	1.4416	0.9479	-0.0772	yes	down	B(i)	C01412	-	-	map01100;map00650	Metabolic pathways;Butanoate metabolism	Metabolism;Metabolism	Global and overview maps;Carbohydrate metabolism	HMDB0003543	Organic oxygen compounds	Organooxygen compounds	Carbonyl compounds	123-72-8	73.0645	1.73425	M+H	C4H8O	64.6	0	metab_407	pos_408	pos	51.4	4.114	0.04321	4.34	0.06157
11-Hydroxyoctadecanoic acid	11 -羟基十八烷酸	0.000629	0.02127	1.5474	1.4057	0.8997	-0.1525	yes	down	B(ii)	-	-	-	-	-	-	-	HMDB0112183	Lipids and lipid-like molecules	Fatty Acyls	Fatty acids and conjugates	13419-91-5	299.26	9.80412	M-H	C18H36O3	0	69.6	metab_4898	neg_1834	neg	49.7	2.161	0.09938	2.402	0.06897
Glycerophosphocholine	甘油磷酸胆碱	0.004349	0.05305	1.5309	1.4517	0.8925	-0.1641	yes	down	B(ii)	C00670	-	-	map00565;map00564;map05231	Ether lipid metabolism;Glycerophospholipid metabolism;Choline metabolism in cancer	Metabolism;Metabolism;Human Diseases	Lipid metabolism;Lipid metabolism;Cancer: overview	HMDB0000086	Lipids and lipid-like molecules	Glycerophospholipids	Glycerophosphocholines	28319-77-9	258.109	1.11895	M+H	C8H20NO6P	0	64.1	metab_2846	pos_2917	pos	50.4	2.3	0.1481	2.577	0.111
LysoPE(0:0/22:6(4Z,7Z,10Z,13Z,16Z,19Z))	-	0.04649	0.1714	1.5259	1.4649	1.1248	0.1697	yes	up	B(ii)	-	-	-	-	-	-	-	HMDB0011496	Lipids and lipid-like molecules	Glycerophospholipids	Glycerophosphoethanolamines	-	1049.57	8.4607	2M-H	C27H44NO7P	0	40.1	metab_4084	neg_1019	neg	44.8	3.173	0.2477	2.821	0.2865
Deoxycholylserine	脱氧胆酰丝氨酸	0.008969	0.07474	1.5242	1.4486	1.1223	0.1665	yes	up	B(ii)	-	-	-	-	-	-	-	HMDB0242441	Not Available	Not Available	Not Available	-	538.337	7.79842	M+Hac-H	C27H45NO6	0	58.7	metab_3992	neg_927	neg	49.2	2.486	0.1728	2.215	0.1103
6-Ketomyristic acid	-	0.002956	0.0434	1.5167	1.3772	0.9237	-0.1145	yes	down	B(ii)	-	-	-	-	-	-	-	HMDB0030982	Lipids and lipid-like molecules	Fatty Acyls	Fatty acids and conjugates	1619-89-2	297.202	10.2825	M+CH3OH+Na	C14H26O3	0	95.1	metab_1301	pos_1334	pos	54.7	3.074	0.01439	3.328	0.1585
Digitoxigenin 3-[glucosyl-(1->6)-glucosyl-(1->4)-2,6-dideoxyribohexoside]	洋地黄毒苷3-[葡萄糖基-（1->6）-葡萄糖基-（1->4）-2,6-二脱氧核糖己苷]	0.002136	0.03676	1.5151	1.3797	1.0652	0.0911	yes	up	B(ii)	-	-	-	-	-	-	-	HMDB0034321	Lipids and lipid-like molecules	Steroids and steroid derivatives	Steroid lactones	220710-06-5	846.441	7.32188	M+NH4, M+K, M+Na	C41H64O17	0	44.8	metab_3046	pos_3118	pos	45.9	4.119	0.08288	3.867	0.126
Palmitoleic Acid ethyl ester	棕榈油酸乙酯	0.02284	0.1152	1.5106	1.4592	1.1309	0.1775	yes	up	B(i)	-	-	-	-	-	-	-	-	-	-	-	-	281.249	7.78725	M-H	C18H34O2	45.1	0	metab_5275	neg_2211	neg	46.6	2.505	0.2382	2.215	0.1167
Ppg n11	-	0.0008032	0.02346	1.5085	1.3787	0.9262	-0.1106	yes	down	B(i)	-	-	-	-	-	-	-	-	-	-	-	-	674.507	8.42132	M+NH4	C33H68O12	60.4	0	metab_992	pos_1012	pos	47.3	2.86	0.08087	3.088	0.08588
Cer(d18:0/18:0)	-	0.01755	0.1016	1.4977	1.3989	1.0881	0.1218	yes	up	B(ii)	-	-	-	-	-	-	-	HMDB0011761	Lipids and lipid-like molecules	Sphingolipids	Ceramides	2304-80-5;	567.562	9.44175	M+	C36H73NO3	0	41.6	metab_1831	pos_1885	pos	40.5	3.593	0.05285	3.302	0.2457
LysoPC(22:5(4Z,7Z,10Z,13Z,16Z)/0:0)	-	0.006845	0.06677	1.4968	1.3633	0.9068	-0.1411	yes	down	B(ii)	C04230	Lipids	Phospholipids	map00564;map05231	Glycerophospholipid metabolism;Choline metabolism in cancer	Metabolism;Human Diseases	Lipid metabolism;Cancer: overview	HMDB0010402	Lipids and lipid-like molecules	Glycerophospholipids	Glycerophosphocholines	-	628.362	8.39437	M+Hac-H	C30H52NO7P	0	68.4	metab_5170	neg_2106	neg	48.3	2.519	0.115	2.778	0.1477
Pe(22:4(7z,10z,13z,16z)/pgj2)	-	0.001712	0.03317	1.4758	1.3446	0.9271	-0.1092	yes	down	B(ii)	-	-	-	-	-	-	-	HMDB0284058	Not Available	Not Available	Not Available	-	844.518	10.0633	M-H	C47H76NO10P	0	51.1	metab_4847	neg_1783	neg	44.6	3.002	0.07514	3.238	0.1135
Lysopc(15:0)	-	0.002467	0.03966	1.4572	1.3373	0.9177	-0.1239	yes	down	B(i)	C04230	Lipids	Phospholipids	map00564;map05231	Glycerophospholipid metabolism;Choline metabolism in cancer	Metabolism;Human Diseases	Lipid metabolism;Cancer: overview	HMDB0010381	Lipids and lipid-like molecules	Glycerophospholipids	Glycerophosphocholines	-	482.322	8.4998	M+H	C23H48NO7P	85	0	metab_2033	pos_2089	pos	52.5	2.576	0.1188	2.807	0.07557
Pe(20:1(11z)/22:6(5z,8e,10z,13z,15e,19z)-2oh(7s, 17s))	-	0.0007132	0.02265	1.4506	1.3266	0.9166	-0.1256	yes	down	B(ii)	-	-	-	-	-	-	-	HMDB0261990	Not Available	Not Available	Not Available	-	894.546	10.1084	M+FA-H	C47H80NO10P	0	44.3	metab_4416	neg_1352	neg	43.3	2.439	0.06566	2.661	0.092
Mgdg(7:0/22:6)	-	0.005898	0.06232	1.4363	1.3222	0.8705	-0.2001	yes	down	B(i)	-	-	-	-	-	-	-	-	-	-	-	-	675.407	9.34682	M-H	C38H60O10	64.8	0	metab_4263	neg_1198	neg	46.6	1.66	0.1226	1.907	0.1229
N-[2-(3,5-Dioxopiperazino)propyl]-N-(2-amino-2-oxoethyl)glycine	N-[2-（3,5-二氧杂哌嗪基）丙基]-N-（2-氨基-2-氧乙基）甘氨酸	0.01616	0.0979	1.4262	1.4343	0.8346	-0.2608	yes	down	B(ii)	-	-	-	-	-	-	-	HMDB0255034	Organic acids and derivatives	Carboxylic acids and derivatives	Amino acids, peptides, and analogues	-	307.103	1.09202	M+Na-2H	C11H18N4O5	0	65	metab_3301	neg_227	neg	50.1	1.347	0.1313	1.614	0.1845
Calcitroic acid	-	0.0125	0.08783	1.4192	1.3101	1.1348	0.1824	yes	up	B(ii)	C18230;_	-	-	-	-	-	-	HMDB0006472	Lipids and lipid-like molecules	Steroids and steroid derivatives	Vitamin D and derivatives	71204-89-2	373.236	9.66912	M-H	C23H34O4	0	48.6	metab_4914	neg_1850	neg	45.8	2.13	0.1133	1.877	0.1692
DG(18:2n6/0:0/22:6n3)	-	0.02808	0.1292	1.4059	1.2624	1.1419	0.1914	yes	up	B(ii)	-	-	-	-	-	-	-	HMDB0056295	Lipids and lipid-like molecules	Glycerolipids	Diradylglycerols	-	659.509	9.34682	M-H2O-H	C44H70O5	0	53.1	metab_4987	neg_1923	neg	43.6	2.116	0.2178	1.853	0.1258
Dg(22:1(13z)/19:2(10z,13z)/0:0)	-	0.006147	0.06399	1.4033	1.288	0.9446	-0.0822	yes	down	B(ii)	_;C00165	-	-	map05214;map05167;map05143;map04540;map05163;map05146;map04915;map04015;map04014;map04659;map04658;map04270;map04012;map05231;map04650;map04370;map04371;map04916;map04072;map04071;map05235;map04921;map05415;map04750;map04919;map04933;map04961;map05012;map04920;map04923;map04925;map05017;map04625;map05171;map04726;map04725;map04724;map04745;map04722;map05223;map04720;map04666;map05170;map04664;map…	Glioma;Kaposi sarcoma-associated herpesvirus infection;African trypanosomiasis;Gap junction;Human cytomegalovirus infection;Amoebiasis;Estrogen signaling pathway;Rap1 signaling pathway;Ras signaling pathway;Th17 cell differentiation;Th1 and Th2 cell differentiation;Vascular smooth muscle contraction;ErbB signaling pathway;Choline metabolism in cancer;Natural killer cell mediated cytotoxicity;VEGF…	Human Diseases;Human Diseases;Human Diseases;Cellular Processes;Human Diseases;Human Diseases;Organismal Systems;Environmental Information Processing;Environmental Information Processing;Organismal Systems;Organismal Systems;Organismal Systems;Environmental Information Processing;Human Diseases;Organismal Systems;Environmental Information Processing;Environmental Information Processing;Organismal…	Cancer: specific types;Infectious disease: viral;Infectious disease: parasitic;Cellular community - eukaryotes;Infectious disease: viral;Infectious disease: parasitic;Endocrine system;Signal transduction;Signal transduction;Immune system;Immune system;Circulatory system;Signal transduction;Cancer: overview;Immune system;Signal transduction;Signal transduction;Endocrine system;Signal transduction;…	HMDB0116449	Lipids and lipid-like molecules	Glycerolipids	Diradylglycerols	-	730.63	9.78272	M+ACN+H	C44H80O5	0	42.9	metab_1219	pos_1243	pos	42.2	3.936	0.02947	4.167	0.1611
27-Nor-5b-cholestane-3a,7a,12a,24,25-pentol	-	8.614e-05	0.008415	1.3849	1.2556	0.9429	-0.0848	yes	down	B(ii)	-	-	-	-	-	-	-	HMDB0002126	Lipids and lipid-like molecules	Steroids and steroid derivatives	Bile acids, alcohols and derivatives	78648-95-0;	439.34	11.3716	M+H	C26H46O5	0	40.2	metab_1399	pos_1437	pos	42.1	3.07	0.04108	3.256	0.05916
GPEtn(16:0/18:1)	-	0.00995	0.07836	1.3842	1.2598	0.9128	-0.1316	yes	down	B(i)	-	-	-	-	-	-	-	HMDB0008926	Lipids and lipid-like molecules	Glycerophospholipids	Glycerophosphoethanolamines	-	718.538	11.5169	M+H	C39H76NO8P	44.6	0	metab_1578	pos_1620	pos	42.3	2.471	0.1341	2.707	0.1238
Heptadecasphinganine	-	0.00748	0.06966	1.3808	1.2464	0.9212	-0.1184	yes	down	B(i)	-	-	-	-	-	-	-	LMSP01040003	-	-	-	--	288.289	6.81725	M+H	C17H37NO2	41	0	metab_2228	pos_2284	pos	46.7	2.608	0.08607	2.831	0.1391
Anserine	鹅肌肽	0.002117	0.03676	1.3801	1.261	0.9312	-0.1028	yes	down	B(i)	C01262	Peptides	Peptides	map01100;map00340;map00410	Metabolic pathways;Histidine metabolism;beta-Alanine metabolism	Metabolism;Metabolism;Metabolism	Global and overview maps;Amino acid metabolism;Metabolism of other amino acids	HMDB0000194;PW_C000126	Organic acids and derivatives	Peptidomimetics	Hybrid peptides	584-85-0	241.129	1.10778	M+H	C10H16N4O3	71.2	0	metab_2865	pos_2936	pos	52	2.842	0.08334	3.052	0.09402
GPCho(16:0/20:5)	-	0.007049	0.06769	1.3673	1.26	0.9535	-0.0687	yes	down	B(i)	C00157	Lipids	Phospholipids	map01100;map00564;map00590;map00591;map00592;map05231;map04723	Metabolic pathways;Glycerophospholipid metabolism;Arachidonic acid metabolism;Linoleic acid metabolism;alpha-Linolenic acid metabolism;Choline metabolism in cancer;Retrograde endocannabinoid signaling	Metabolism;Metabolism;Metabolism;Metabolism;Metabolism;Human Diseases;Organismal Systems	Global and overview maps;Lipid metabolism;Lipid metabolism;Lipid metabolism;Lipid metabolism;Cancer: overview;Nervous system	HMDB0007984	Lipids and lipid-like molecules	Glycerophospholipids	Glycerophosphocholines	-	802.534	10.8805	M+Na	C44H78NO8P	58.6	0	metab_1372	pos_1410	pos	48.1	4.533	0.008601	4.754	0.1603
Oleoyl-l-carnitine	-	0.02983	0.1336	1.3621	1.3539	1.0647	0.0904	yes	up	B(i)	-	-	-	-	-	-	-	-	-	-	-	-	426.357	7.79185	M+H	C25H47NO4	54.4	0	metab_906	pos_926	pos	45.4	3.985	0.215	3.743	0.09343
Pg(18:1/9-hode)	-	0.004512	0.05366	1.3583	1.2241	0.9018	-0.1491	yes	down	B(i)	-	-	-	-	-	-	-	-	-	-	-	-	847.534	10.2436	M+Hac-H	C42H77O11P	45.4	0	metab_4439	neg_1375	neg	41.2	1.91	0.115	2.118	0.08023
GPCho(18:3/18:3)	-	0.03654	0.1483	1.3553	1.2945	0.9318	-0.1019	yes	down	B(i)	-	-	-	-	-	-	-	HMDB0008172	Lipids and lipid-like molecules	Glycerophospholipids	Glycerophosphocholines	324054-21-9	800.519	10.5703	M+Na	C44H76NO8P	60.9	0	metab_1685	pos_1730	pos	43.9	3.564	0.114	3.825	0.2383
Pe(44:11)	-	0.001834	0.03411	1.3432	1.2292	0.9525	-0.0702	yes	down	B(i)	-	-	-	-	-	-	-	HMDB0009639	Lipids and lipid-like molecules	Glycerophospholipids	Glycerophosphoethanolamines	-	896.547	10.2323	M+Hac-H	C49H76NO8P	68.2	0	metab_4437	neg_1373	neg	51.8	3.974	0.04956	4.172	0.1047
Cer(d16:1/20:5(7Z,9Z,11E,13E,17Z)-3OH(5,6,15))	-	0.0005865	0.02084	1.329	1.2282	0.9404	-0.0887	yes	down	B(ii)	-	-	-	-	-	-	-	HMDB0289872	Not Available	Not Available	Not Available	-	586.451	8.4773	M+H-H2O	C36H61NO6	0	61	metab_2035	pos_2091	pos	45.1	2.84	0.0695	3.02	0.05563
1,4-Dihydro-2-methylbenzoicacid	1，4 -二氢- 2 -甲基苯甲酸	0.008877	0.07474	1.3251	1.2341	0.9293	-0.1058	yes	down	B(ii)	-	-	-	-	-	-	-	HMDB0247383	Lipids and lipid-like molecules	Steroids and steroid derivatives	Steroid esters	-	393.171	9.72545	M+Na-2H	C22H28O5	0	77.9	metab_4337	neg_1273	neg	50.4	2.815	0.05917	3.029	0.1504
Candidin	-	0.01195	0.08651	1.3223	1.2052	0.9355	-0.0962	yes	down	B(ii)	-	-	-	-	-	-	-	HMDB0259425	Organic oxygen compounds	Organooxygen compounds	Carbohydrates and carbohydrate conjugates	-	886.455	6.22178	M+H-2H2O	C47H71NO17	0	47.3	metab_724	pos_743	pos	40.2	3.162	0.06468	3.38	0.1616
Dg(18:1(12z)-o(9s,10r)/18:0/0:0)	-	0.001052	0.02591	1.3191	1.1938	0.9483	-0.0766	yes	down	B(ii)	-	-	-	-	-	-	-	HMDB0295928	Not Available	Not Available	Not Available	-	654.567	11.0703	M+NH4	C39H72O6	0	47.8	metab_1644	pos_1686	pos	46.2	3.359	0.0274	3.542	0.09425
SM(d18:2(4E,14Z)/14:0)	-	0.009047	0.07476	1.3154	1.2043	0.8915	-0.1657	yes	down	B(ii)	-	-	-	-	-	-	-	HMDB0240637	Lipids and lipid-like molecules	Sphingolipids	Phosphosphingolipids	2292199-25-6	717.524	10.3447	M+FA-H	C37H73N2O6P	0	71.1	metab_4452	neg_1388	neg	46.3	1.759	0.123	1.973	0.1057
(-)-Carvomenthone	（-）-车载电话	0.01191	0.08628	1.3146	1.2103	1.0694	0.0968	yes	up	B(ii)	-	-	-	-	-	-	-	HMDB0034969	Lipids and lipid-like molecules	Prenol lipids	Monoterpenoids	13163-73-0	172.169	7.34405	M+NH4	C10H18O	0	41.5	metab_864	pos_884	pos	46.7	3.297	0.03215	3.083	0.1675
Pc(14:0/0:0)	-	4.842e-05	0.006003	1.3054	1.1921	0.9539	-0.0681	yes	down	B(i)	-	-	-	-	-	-	-	LMGP01050012	-	-	-	--	468.307	8.18533	M+H	C22H46NO7P	35.9	0	metab_2082	pos_2138	pos	44.7	3.309	0.04754	3.469	0.03266
Pe(20:2(11z,14z)/14:0)	-	0.003307	0.04545	1.3052	1.1833	0.9257	-0.1114	yes	down	B(ii)	_;C00350	-;Lipids	-;Phospholipids	map01100;map00564;map00563;map04136;map05167;map05130;map04723;map04140	Metabolic pathways;Glycerophospholipid metabolism;Glycosylphosphatidylinositol (GPI)-anchor biosynthesis;Autophagy - other;Kaposi sarcoma-associated herpesvirus infection;Pathogenic Escherichia coli infection;Retrograde endocannabinoid signaling;Autophagy - animal	Metabolism;Metabolism;Metabolism;Cellular Processes;Human Diseases;Human Diseases;Organismal Systems;Cellular Processes	Global and overview maps;Lipid metabolism;Glycan biosynthesis and metabolism;Transport and catabolism;Infectious disease: viral;Infectious disease: bacterial;Nervous system;Transport and catabolism	HMDB0009283	Lipids and lipid-like molecules	Glycerophospholipids	Glycerophosphoethanolamines	_;	748.543	8.06167	M+CH3OH+H	C39H74NO8P	0	50.2	metab_936	pos_956	pos	42	2.378	0.03783	2.569	0.1163
Coumarin	香豆素	0.01521	0.09501	1.2943	1.1802	0.9123	-0.1324	yes	down	B(ii)	C05851	-	-	-	-	-	-	HMDB0001218	Phenylpropanoids and polyketides	Coumarins and derivatives	Not Available	91-64-5	181.006	1.3165	M+Cl	C9H6O2	0	56.2	metab_5672	neg_2613	neg	49.1	2.257	0.1399	2.474	0.1158
Pc(38:6)	-	0.02513	0.1218	1.2914	1.2101	0.9061	-0.1423	yes	down	B(i)	-	-	-	-	-	-	-	HMDB0007991	Lipids and lipid-like molecules	Glycerophospholipids	Glycerophosphocholines	-	840.538	10.0408	M+Cl	C46H80NO8P	43.6	0	metab_4406	neg_1342	neg	43	2.288	0.1594	2.525	0.1523
9-pahsa	-	0.004553	0.05366	1.2845	1.1737	1.0688	0.096	yes	up	B(i)	-	-	-	-	-	-	-	HMDB0112106	Lipids and lipid-like molecules	Fatty Acyls	Fatty acids and conjugates	1481636-31-0	537.489	9.86062	M-H	C34H66O4	54.2	0	metab_4374	neg_1310	neg	47	3	0.085	2.807	0.09792
Amphotericin b methyl ester	-	0.001609	0.03184	1.2819	1.1652	0.9186	-0.1225	yes	down	B(ii)	-	-	-	-	-	-	-	HMDB0248359	Organic oxygen compounds	Organooxygen compounds	Carbohydrates and carbohydrate conjugates	-	972.478	11.5333	M+Cl	C48H75NO17	0	97	metab_4665	neg_1601	neg	53.3	1.998	0.0654	2.175	0.07763
Tridecanol	十三醇	0.03836	0.1519	1.276	1.2031	1.068	0.0949	yes	up	B(ii)	C14509	-	-	-	-	-	-	HMDB0013316	Lipids and lipid-like molecules	Fatty Acyls	Fatty alcohols	-	242.247	9.08577	M+ACN+H	C13H28O	0	92.1	metab_1121	pos_1141	pos	54.8	3.657	0.04303	3.424	0.2353
3-Amino-2-methoxynonadec-5-en-4-ol	3 -氨基- 2 -甲氧基十一碳- 5 -烯- 4 -醇	0.007635	0.07006	1.2717	1.1733	1.0331	0.047	yes	up	B(ii)	-	-	-	-	-	-	-	HMDB0257752	Organic oxygen compounds	Organooxygen compounds	Alcohols and polyols	-	310.311	9.87072	M+H-H2O	C20H41NO2	0	70.5	metab_1232	pos_1257	pos	53.3	6.063	0.008411	5.869	0.1419
Palmitoleic Acid	棕榈油酸	0.006364	0.06476	1.2487	1.153	1.0447	0.0631	yes	up	B(i)	C08362	Lipids	Fatty acids	map01100;map00061	Metabolic pathways;Fatty acid biosynthesis	Metabolism;Metabolism	Global and overview maps;Lipid metabolism	HMDB0003229	Lipids and lipid-like molecules	Fatty Acyls	Fatty acids and conjugates	373-49-9	253.218	9.43497	M-H	C16H30O2	92.4	0	metab_4971	neg_1907	neg	56.8	4.277	0.03899	4.094	0.1246
(2S,3R)-2-Amino-4-octadecene-3-ol	（2S，3R）-2-氨基-4-十八碳烯-3-醇	0.0316	0.1376	1.2487	1.1833	1.0426	0.0602	yes	up	B(ii)	-	-	-	-	-	-	-	HMDB0242695	Organic oxygen compounds	Organooxygen compounds	Alcohols and polyols	-	567.58	9.82672	2M+H	C18H37NO	0	71.4	metab_1802	pos_1853	pos	50.9	5.358	0.02841	5.139	0.2133
Brassinolide	油菜素内脂	0.01863	0.105	1.2383	1.1406	0.9507	-0.0729	yes	down	B(i)	C08814;C11049	Steroids;-	28-Carbon atoms;-	map01100	Metabolic pathways	Metabolism	Global and overview maps	-;HMDB0034081;LMST01140001	Lipids and lipid-like molecules	Steroids and steroid derivatives	Steroid lactones	72962-43-7;	481.351	9.70573	M+H	C28H48O6	39.4	0	metab_1817	pos_1870	pos	42	3.857	0.08221	4.057	0.1538
Piperdial	辣乳菇二醛	0.001667	0.03263	1.2368	1.1235	0.917	-0.125	yes	down	B(ii)	C09711	-	-	-	-	-	-	HMDB0035798	Organic oxygen compounds	Organooxygen compounds	Alcohols and polyols	100288-36-6	251.163	3.05667	M+H	C15H22O3	0	48.9	metab_411	pos_412	pos	42.4	1.8	0.03803	1.963	0.08607
GPEtn(18:3/22:4)	-	0.01944	0.1068	1.2284	1.1575	0.9491	-0.0754	yes	down	B(i)	C00350	Lipids	Phospholipids	map01100;map00564;map00563;map04136;map05167;map05130;map04723;map04140	Metabolic pathways;Glycerophospholipid metabolism;Glycosylphosphatidylinositol (GPI)-anchor biosynthesis;Autophagy - other;Kaposi sarcoma-associated herpesvirus infection;Pathogenic Escherichia coli infection;Retrograde endocannabinoid signaling;Autophagy - animal	Metabolism;Metabolism;Metabolism;Cellular Processes;Human Diseases;Human Diseases;Organismal Systems;Cellular Processes	Global and overview maps;Lipid metabolism;Glycan biosynthesis and metabolism;Transport and catabolism;Infectious disease: viral;Infectious disease: bacterial;Nervous system;Transport and catabolism	HMDB0009141	Lipids and lipid-like molecules	Glycerophospholipids	Glycerophosphoethanolamines	-	790.537	10.6583	M+H	C45H76NO8P	77.1	0	metab_1681	pos_1726	pos	51.5	3.542	0.1516	3.732	0.07092
Sirolimus	西罗莫司	0.01656	0.09838	1.2277	1.1498	0.9218	-0.1175	yes	down	B(ii)	C07909	-	-	map04212;map04211;map04218	Longevity regulating pathway - worm;Longevity regulating pathway;Cellular senescence	Organismal Systems;Organismal Systems;Cellular Processes	Aging;Aging;Cell growth and death	HMDB0015015	Benzenoids	Benzene and substituted derivatives	Benzoic acids and derivatives	53123-88-9;	912.543	10.0633	M-H	C51H79NO13	0	46.6	metab_4846	neg_1782	neg	43	2.333	0.07261	2.531	0.1523
Alafosfalin	氨丙酰磷	0.0008841	0.02456	1.2222	1.1129	1.0541	0.076	yes	up	B(ii)	-	-	-	-	-	-	-	HMDB0248096	Organic acids and derivatives	Carboxylic acids and derivatives	Amino acids, peptides, and analogues	-	217.034	9.98443	M+Na-2H	C5H13N2O4P	0	86.8	metab_4397	neg_1333	neg	54.1	3.08	0.04583	2.922	0.06891
Pe(40:8)	-	0.0005142	0.01959	1.216	1.129	0.9453	-0.0812	yes	down	B(i)	-	-	-	-	-	-	-	HMDB0009111	Lipids and lipid-like molecules	Glycerophospholipids	Glycerophosphoethanolamines	-	846.531	10.2547	M+Hac-H	C45H74NO8P	79.7	0	metab_4440	neg_1376	neg	51.2	2.59	0.06627	2.74	0.03076
PC(PGF1alpha/16:0)	-	0.00629	0.06462	1.2147	1.1067	0.9514	-0.0719	yes	down	B(ii)	-	-	-	-	-	-	-	HMDB0285992	Not Available	Not Available	Not Available	-	872.538	11.3828	M+K	C44H84NO11P	0	53.4	metab_1619	pos_1661	pos	47.4	3.366	0.03144	3.538	0.1183
Docosahexaenoicacid(DHA)	二十二碳六烯酸（DHA）	0.0009406	0.02511	1.2116	1.0957	1.0281	0.04	yes	up	B(ii)	-	-	-	-	-	-	-	HMDB0244316	Lipids and lipid-like molecules	Fatty Acyls	Fatty acids and conjugates	-	327.234	9.35798	M-H	C22H32O2	0	44.3	metab_4269	neg_1204	neg	47.4	5.598	0.02275	5.445	0.07748
Pc(17:1/0:0)	-	0.003408	0.04637	1.2112	1.1249	0.9559	-0.0651	yes	down	B(i)	-	-	-	-	-	-	-	LMGP01050002	-	-	-	--	508.338	8.65747	M+H	C25H50NO7P	58.1	0	metab_2004	pos_2060	pos	48.8	3.537	0.08959	3.7	0.05435
Mg(22:4(7z,10z,13z,16z)/0:0/0:0)	-	0.007339	0.06878	1.2112	1.1068	0.9364	-0.0948	yes	down	B(ii)	-	-	-	-	-	-	-	HMDB0011584	Lipids and lipid-like molecules	Glycerolipids	Monoradylglycerols	-	439.34	10.8693	M+CH3OH+H	C25H42O4	0	71	metab_1655	pos_1699	pos	48.3	2.592	0.07818	2.768	0.102
Prostaglandin d3	-	0.01372	0.09155	1.2063	1.1858	0.8931	-0.1631	yes	down	B(i)	C13802	-	-	-	-	-	-	HMDB0003034	Lipids and lipid-like molecules	Fatty Acyls	Eicosanoids	71902-47-1	349.201	6.31418	M-H	C20H30O5	69.9	0	metab_3839	neg_774	neg	51.1	1.495	0.1463	1.674	0.01303
'n,n-diisopropylethylamine'	-	0.006124	0.06396	1.2047	1.1041	0.9615	-0.0566	yes	down	B(i)	-	-	-	-	-	-	-	-	-	-	-	-	130.158	9.31958	M+H	C8H19N	91.4	0	metab_1866	pos_1921	pos	55	4.225	0.02386	4.394	0.1176
Pe(pgj2/22:0)	-	0.004777	0.05483	1.2006	1.0977	0.9636	-0.0535	yes	down	B(ii)	-	-	-	-	-	-	-	HMDB0283747	Not Available	Not Available	Not Available	-	818.566	10.8247	M+H-2H2O	C47H84NO10P	0	41.2	metab_1661	pos_1705	pos	43.2	4.398	0.02191	4.564	0.1104
Desglucocheirotoxol	-	0.002118	0.03676	1.1953	1.087	0.9488	-0.0758	yes	down	B(ii)	-	-	-	-	-	-	-	HMDB0033828	Lipids and lipid-like molecules	Steroids and steroid derivatives	Steroid lactones	29336-13-8	611.312	10.0294	M+Hac-H	C29H44O10	0	46	metab_4404	neg_1340	neg	45.4	2.91	0.04051	3.067	0.0844
Pe(22:5(4z,7z,10z,13z,16z)/20:2(11z,14z))	-	0.0001625	0.0118	1.1953	1.1054	0.9494	-0.0749	yes	down	B(ii)	_;C00350	-;Lipids	-;Phospholipids	map01100;map00564;map00563;map04136;map05167;map05130;map04723;map04140	Metabolic pathways;Glycerophospholipid metabolism;Glycosylphosphatidylinositol (GPI)-anchor biosynthesis;Autophagy - other;Kaposi sarcoma-associated herpesvirus infection;Pathogenic Escherichia coli infection;Retrograde endocannabinoid signaling;Autophagy - animal	Metabolism;Metabolism;Metabolism;Cellular Processes;Human Diseases;Human Diseases;Organismal Systems;Cellular Processes	Global and overview maps;Lipid metabolism;Glycan biosynthesis and metabolism;Transport and catabolism;Infectious disease: viral;Infectious disease: bacterial;Nervous system;Transport and catabolism	HMDB0009627	Lipids and lipid-like molecules	Glycerophospholipids	Glycerophosphoethanolamines	-	862.561	8.29388	M+FA-H	C47H80NO8P	0	40.5	metab_5203	neg_2139	neg	42.6	2.662	0.03944	2.804	0.04413
Agelasine e/f	-	0.001508	0.03064	1.1921	1.1026	0.9493	-0.0751	yes	down	B(i)	-	-	-	-	-	-	-	-	-	-	-	-	440.359	8.25282	M+NH4	C26H40N5+	47.7	0	metab_2066	pos_2122	pos	43.6	2.826	0.05938	2.977	0.06136
S-(2-Hydroxyethyl)glutathione	S-（2-羟乙基）谷胱甘肽	0.000515	0.01959	1.1904	1.0813	0.9518	-0.0713	yes	down	B(ii)	C14875	-	-	map00980	Metabolism of xenobiotics by cytochrome P450	Metabolism	Xenobiotics biodegradation and metabolism	HMDB0062525	Organic acids and derivatives	Carboxylic acids and derivatives	Amino acids, peptides, and analogues	28747-20-8	316.095	11.7856	M+H-2H2O	C12H21N3O7S	0	46.4	metab_1514	pos_1553	pos	45	2.861	0.03635	3.006	0.06017
Cyclacillin	氨环己西林	0.04924	0.1774	1.1899	1.1528	0.8663	-0.2071	yes	down	B(ii)	C12766	-	-	-	-	-	-	HMDB0015135	Organoheterocyclic compounds	Lactams	Beta lactams	3485-14-1	400.156	9.82678	M+Hac-H	C15H23N3O4S	0	93.1	metab_4361	neg_1297	neg	51.8	1.354	0.1524	1.563	0.17
Docosahexaenoic Acid	廿二碳六烯酸	0.00868	0.07446	1.1821	1.092	1.0421	0.0595	yes	up	B(i)	C06429	Lipids	Fatty acids	map01040	Biosynthesis of unsaturated fatty acids	Metabolism	Lipid metabolism	HMDB0002183;PW_C001472	Lipids and lipid-like molecules	Fatty Acyls	Fatty acids and conjugates	-;6217-54-5	655.474	9.35798	2M-H	C22H32O2	96.4	0	metab_4271	neg_1206	neg	57.1	4.209	0.05322	4.039	0.1159
Pe(42:10)	-	0.007168	0.06791	1.1747	1.0831	0.9561	-0.0648	yes	down	B(i)	-	-	-	-	-	-	-	HMDB0009408	Lipids and lipid-like molecules	Glycerophospholipids	Glycerophosphoethanolamines	-	870.533	10.1421	M+Hac-H	C47H74NO8P	61.8	0	metab_4420	neg_1356	neg	45.6	3.594	0.0212	3.759	0.1179
Pe(pgj2/20:0)	-	0.003124	0.04423	1.1615	1.0647	0.9552	-0.0661	yes	down	B(ii)	-	-	-	-	-	-	-	HMDB0261851	Not Available	Not Available	Not Available	-	824.546	11.5333	M-H	C45H80NO10P	0	96.5	metab_4670	neg_1606	neg	55.7	3.223	0.03603	3.374	0.08874
Linoleamide	亚油酰胺	0.000158	0.0118	1.1541	1.0449	1.0225	0.0321	yes	up	B(ii)	-	-	-	-	-	-	-	HMDB0062656	Lipids and lipid-like molecules	Fatty Acyls	Fatty amides	3072-13-7;	280.264	9.19727	M+H	C18H33NO	0	62	metab_1147	pos_1167	pos	51.3	5.946	0.01083	5.815	0.05355
Withaperuvin B	-	0.01641	0.09816	1.152	1.0421	0.9411	-0.0876	yes	down	B(ii)	-	-	-	-	-	-	-	HMDB0034191	Lipids and lipid-like molecules	Steroids and steroid derivatives	Steroid lactones	81644-35-1;	467.238	7.4557	M+H-2H2O	C28H38O8	0	43.6	metab_2151	pos_2207	pos	41.8	2.718	0.04676	2.888	0.1365
Ferulic acid	阿魏酸	0.01307	0.08951	1.1506	1.0553	0.9643	-0.0524	yes	down	B(i)	C01494	-	-	map01100	Metabolic pathways	Metabolism	Global and overview maps	HMDB0000954	Phenylpropanoids and polyketides	Cinnamic acids and derivatives	Hydroxycinnamic acids and derivatives	537-98-4	217.045	11.5056	M+Na	C10H10O4	67.2	0	metab_1607	pos_1649	pos	49.1	4.513	0.05192	4.68	0.1251
Reticulol	网状菌醇	0.005464	0.05989	1.1414	1.0447	0.9492	-0.0752	yes	down	B(i)	-	-	-	-	-	-	-	-	-	-	-	-	223.062	1.68992	M+H	C11H10O5	82.7	0	metab_2635	pos_2705	pos	52.8	2.84	0.0614	2.992	0.08602
Erucamide	芥酸酰胺	0.004596	0.05369	1.1398	1.035	0.9701	-0.0438	yes	down	B(i)	-	-	-	-	-	-	-	LMFA08010028	-	-	-	--	338.341	10.2044	M+H	C22H43NO	91.3	0	metab_1281	pos_1314	pos	57.8	4.804	0.03468	4.952	0.09316
Lauryldiethanolamine	月桂基二乙醇胺	0.0116	0.08466	1.1364	1.0508	0.9665	-0.0492	yes	down	B(i)	-	-	-	-	-	-	-	-	-	-	-	-	274.274	6.5361	M+H	C16H35NO2	88.3	0	metab_2257	pos_2313	pos	57.2	4.583	0.02479	4.742	0.1245
2-(Methylamino)ethanol	2-（甲胺基）乙醇	0.002642	0.04062	1.1339	1.0325	0.9692	-0.0451	yes	down	B(i)	-	-	-	-	-	-	-	-	-	-	-	-	76.0758	1.14145	M+H	C3H9NO	94.5	0	metab_204	pos_205	pos	58.5	4.475	0.008635	4.617	0.08688
Tributyl citrate	柠檬酸三丁酯	0.0489	0.177	1.1222	1.3542	0.9205	-0.1195	yes	down	B(i)	-	-	-	-	-	-	-	-	-	-	-	-	378.248	8.23032	M+NH4	C18H32O7	91	0	metab_2070	pos_2126	pos	54.6	2.223	0.05533	2.415	0.2018
Cyanidin 3-glucosyl-rutinoside	矢车菊素- 3 -葡萄糖基-芸香糖苷	0.005876	0.06221	1.1184	1.0175	0.9536	-0.0685	yes	down	B(ii)	-	-	-	-	-	-	-	HMDB0302725	Phenylpropanoids and polyketides	Flavonoids	Flavonoid glycosides	-	758.22	11.6624	M+H	C33H41O20+	0	44.6	metab_1524	pos_1563	pos	42.7	3.024	0.04743	3.171	0.09184
Petroselinic Acid	岩芹酸	0.02709	0.1265	1.111	1.0494	1.0401	0.0567	yes	up	B(i)	C08363;_	-	-	-	-	-	-	-;HMDB0002080;LMFA01030066	Lipids and lipid-like molecules	Fatty Acyls	Fatty acids and conjugates	593-39-5;	281.25	9.87178	M-H	C18H34O2	90.7	0	metab_4873	neg_1809	neg	56.7	4.436	0.1026	4.265	0.1258
2-aminopropanol	-	0.004043	0.05103	1.108	1.0083	0.9695	-0.0447	yes	down	B(i)	-	-	-	-	-	-	-	-	-	-	-	-	151.144	1.14145	2M+H	C3H9NO	87	0	metab_2838	pos_2909	pos	56.1	4.388	0.02182	4.526	0.08841
13,16,19-Docosatrienoic acid	13，16，19 -二十碳三烯酸	0.04192	0.1603	1.1074	1.0673	0.9456	-0.0807	yes	down	B(ii)	C16534;_	-	-	-	-	-	-	HMDB0244522	Lipids and lipid-like molecules	Fatty Acyls	Fatty acids and conjugates	-;_;	352.321	9.0521	M+NH4	C22H38O2	0	53.9	metab_1115	pos_1135	pos	46.6	3.146	0.08045	3.327	0.1719
Decapropylene glycol	-	0.03106	0.1363	1.1057	1.0308	0.9412	-0.0874	yes	down	B(i)	-	-	-	-	-	-	-	-	-	-	-	-	616.462	8.12917	M+NH4	C30H62O11	66.9	0	metab_2090	pos_2146	pos	48.2	2.691	0.04832	2.859	0.1575
PE-NMe2(18:1(11Z)/22:6(4Z,7Z,10Z,13Z,16Z,19Z))	-	0.001514	0.03064	1.105	1.0036	0.9554	-0.0658	yes	down	B(ii)	_;C04308	-	-	map01100;map00564	Metabolic pathways;Glycerophospholipid metabolism	Metabolism;Metabolism	Global and overview maps;Lipid metabolism	HMDB0114035	Lipids and lipid-like molecules	Glycerophospholipids	Glycerophosphoethanolamines	-	862.562	8.75202	M+FA-H	C47H80NO8P	0	48.7	metab_4125	neg_1060	neg	43.8	2.804	0.06653	2.935	0.0332
Pe(pgj2/20:1(11z))	-	0.001516	0.03064	1.1048	1.008	0.9631	-0.0542	yes	down	B(ii)	-	-	-	-	-	-	-	HMDB0261955	Not Available	Not Available	Not Available	-	822.53	10.5352	M-H	C45H78NO10P	0	55.7	metab_4781	neg_1717	neg	47.3	3.447	0.03976	3.579	0.06367
Dimethyl Phthalate	邻苯二甲酸二甲酯	0.005858	0.06221	1.1032	1.0116	0.9605	-0.0581	yes	down	B(i)	C11233	-	-	-	-	-	-	HMDB0251388	Benzenoids	Benzene and substituted derivatives	Benzoic acids and derivatives	131-11-3;_	195.064	11.7298	M+H	C10H10O4	98.7	0	metab_1507	pos_1546	pos	56.1	3.478	0.01284	3.621	0.0993
GPCho(20:4/16:0)	-	0.01317	0.08961	1.0996	1.0179	0.9665	-0.0492	yes	down	B(i)	C00157	Lipids	Phospholipids	map01100;map00564;map00590;map00591;map00592;map05231;map04723	Metabolic pathways;Glycerophospholipid metabolism;Arachidonic acid metabolism;Linoleic acid metabolism;alpha-Linolenic acid metabolism;Choline metabolism in cancer;Retrograde endocannabinoid signaling	Metabolism;Metabolism;Metabolism;Metabolism;Metabolism;Human Diseases;Organismal Systems	Global and overview maps;Lipid metabolism;Lipid metabolism;Lipid metabolism;Lipid metabolism;Cancer: overview;Nervous system	HMDB0008429	Lipids and lipid-like molecules	Glycerophospholipids	Glycerophosphocholines	-	804.55	11.3716	M+Na	C44H80NO8P	50.5	0	metab_1626	pos_1668	pos	47.6	4.362	0.01807	4.513	0.1219
Myristoyl ethanolamide	-	0.004113	0.05134	1.0975	0.9981	0.9591	-0.0602	yes	down	B(i)	-	-	-	-	-	-	-	-	-	-	-	-	272.258	6.5811	M+H	C16H33NO2	56.3	0	metab_777	pos_797	pos	47.9	3.238	0.04633	3.376	0.07857
Manoalide	-	0.0002993	0.01561	1.0953	0.9883	1.0335	0.0475	yes	up	B(ii)	C17156;_	-	-	-	-	-	-	HMDB0254329	Lipids and lipid-like molecules	Prenol lipids	Terpene lactones	75088-80-1;_;	397.235	9.63547	M-H2O-H	C25H36O5	0	43.1	metab_4323	neg_1259	neg	45.1	3.675	0.01311	3.556	0.0525
LysoPC(18:3(6Z,9Z,12Z)/0:0)	-	0.02194	0.113	1.0949	0.9993	0.9613	-0.0569	yes	down	B(ii)	C04230	Lipids	Phospholipids	map00564;map05231	Glycerophospholipid metabolism;Choline metabolism in cancer	Metabolism;Human Diseases	Lipid metabolism;Cancer: overview	HMDB0010387	Lipids and lipid-like molecules	Glycerophospholipids	Glycerophosphocholines	-	518.32	8.79312	M+H	C26H48NO7P	0	60.2	metab_1047	pos_1067	pos	47.8	3.92	0.09562	4.078	0.1062
(1R,3S,5Z)-5-[(2Z)-2-[(1R,3Ar,7aS)-1-[(2S)-1-[3-(2-hydroxypropan-2-yl)phenoxy]propan-2-yl]-7a-methyl-2,3,3a,5,6,7-hexahydro-1H-inden-4-ylidene]ethylidene]-4-methylidenecyclohexane-1,3-diol	（1R，3S，5Z）-5-[（2Z）-2-[（1R，3Ar，7aS）-1-[（2S）-1-[3-（2-羟基丙烷-2-基）苯氧基]丙烷-2-基]-7a-甲基-2,3,3a，5,6,7-六氢-1H-茚-4-亚基]亚乙基]-4-亚甲基环己烷-1,3-二醇	0.006717	0.06609	1.0894	0.982	0.9539	-0.0681	yes	down	B(ii)	-	-	-	-	-	-	-	HMDB0260077	Lipids and lipid-like molecules	Steroids and steroid derivatives	Vitamin D and derivatives	-	498.362	8.05033	M+NH4	C31H44O4	0	43.3	metab_2098	pos_2154	pos	43.3	2.837	0.0429	2.974	0.08862
Diisooctyl phthalate	邻苯二酸二异辛酯	0.01235	0.08744	1.0789	0.9991	0.9649	-0.0515	yes	down	B(i)	C14577	-	-	-	-	-	-	HMDB0251353	Benzenoids	Benzene and substituted derivatives	Benzoic acids and derivatives	27554-26-3;_	391.283	9.95888	M+H	C24H38O4	37.8	0	metab_1788	pos_1838	pos	44.5	3.988	0.02518	4.133	0.1138
1-palmitoyl-sn-glycero-3-phosphocholine	1-棕榈酰溶血磷脂酰胆碱	0.01543	0.09567	1.0787	0.9874	0.9717	-0.0414	yes	down	B(i)	C04102	-	-	-	-	-	-	-	-	-	-	-	496.339	8.79312	M+H	C24H50NO7P	85.3	0	metab_1046	pos_1066	pos	56	5.084	0.09084	5.232	0.08445
Rosavin	络塞维	0.005741	0.06183	1.0782	0.9634	1.0339	0.0481	yes	up	B(i)	-	-	-	-	-	-	-	HMDB0257308	Lipids and lipid-like molecules	Fatty Acyls	Fatty acyl glycosides	-	427.159	9.35798	M-H	C20H28O10	49.2	0	metab_4980	neg_1916	neg	47.9	4.024	0.04966	3.892	0.07756
Cer(d18:1/18:1(9Z))	-	0.0008003	0.02346	1.0773	0.9726	0.9699	-0.0441	yes	down	B(ii)	C00195;_	-	-	map01100;map05140;map00600;map04722;map04920;map04071;map05415;map04217;map04933;map04931	Metabolic pathways;Leishmaniasis;Sphingolipid metabolism;Neurotrophin signaling pathway;Adipocytokine signaling pathway;Sphingolipid signaling pathway;Diabetic cardiomyopathy;Necroptosis;AGE-RAGE signaling pathway in diabetic complications;Insulin resistance	Metabolism;Human Diseases;Metabolism;Organismal Systems;Organismal Systems;Environmental Information Processing;Human Diseases;Cellular Processes;Human Diseases;Human Diseases	Global and overview maps;Infectious disease: parasitic;Lipid metabolism;Nervous system;Endocrine system;Signal transduction;Cardiovascular disease;Cell growth and death;Endocrine and metabolic disease;Endocrine and metabolic disease	HMDB0004948	Lipids and lipid-like molecules	Sphingolipids	Ceramides	5966-28-9;	596.561	10.847	M+CH3OH+H	C36H69NO3	0	47.4	metab_1364	pos_1401	pos	44.4	3.869	0.02133	3.989	0.05816
Furagin	呋喃烯啶	0.02992	0.1336	1.0719	0.9907	0.9441	-0.083	yes	down	B(ii)	-	-	-	-	-	-	-	HMDB0252536	Organoheterocyclic compounds	Azolidines	Imidazolidines	-	263.041	10.4231	M-H	C10H8N4O5	0	63.3	metab_4791	neg_1727	neg	48.9	2.687	0.134	2.846	0.07609
GPCho(18:4/20:3)	-	0.009787	0.07778	1.064	0.9636	0.9689	-0.0456	yes	down	B(i)	-	-	-	-	-	-	-	HMDB0008244	Lipids and lipid-like molecules	Glycerophospholipids	Glycerophosphocholines	-	826.536	10.7135	M+Na	C46H78NO8P	70.2	0	metab_1677	pos_1722	pos	48.2	4.272	0.0507	4.409	0.09225
'1,2-dioleoyl-sn-glycerol'	-	0.002999	0.04364	1.0538	0.9638	0.9717	-0.0414	yes	down	B(i)	-	-	-	-	-	-	-	-	-	-	-	-	638.57	11.182	M+NH4	C39H72O5	70.8	0	metab_1385	pos_1423	pos	51.1	4.265	0.01546	4.389	0.07682
'2-(21-amino-3,20-dihydroxydocosan-2-yl)oxy-6-(hydroxymethyl)oxane-3,4,5-triol'	-	0.02652	0.1256	1.0529	0.9791	0.9635	-0.0536	yes	down	B(i)	-	-	-	-	-	-	-	-	-	-	-	-	590.426	10.182	M+CH3OH+Na	C28H57NO8	38	0	metab_1269	pos_1301	pos	41.1	3.982	0.04864	4.133	0.1338
Hexylamine	己胺	0.005182	0.05797	1.0516	0.9618	0.9747	-0.037	yes	down	B(ii)	C08306	-	-	-	-	-	-	HMDB0032323	Organic nitrogen compounds	Organonitrogen compounds	Amines	111-26-2	102.127	10.7912	M+H	C6H15N	0	42	metab_1672	pos_1716	pos	46.6	4.937	0.01524	5.065	0.08641
Neuromedin B (1-3)	神经介质B（1-3）	0.03752	0.1501	1.0514	1.004	0.92	-0.1203	yes	down	B(ii)	-	-	-	-	-	-	-	HMDB0013016	Organic acids and derivatives	Carboxylic acids and derivatives	Amino acids, peptides, and analogues	-	285.154	0.97145	M+H-H2O	C12H22N4O5	0	50.5	metab_11	pos_12	pos	47.4	1.862	0.05801	2.024	0.1555
Dodecanol	十二醇	0.006133	0.06396	1.0495	0.9693	1.0323	0.0459	yes	up	B(ii)	C02277	-	-	-	-	-	-	HMDB0011626	Lipids and lipid-like molecules	Fatty Acyls	Fatty alcohols	112-53-8;	228.232	8.79312	M+ACN+H	C12H26O	0	50.2	metab_1045	pos_1065	pos	49.1	4.181	0.0268	4.05	0.08932
'1,3-benzodioxolylbutanamine'	-	0.008412	0.07369	1.0484	0.9716	0.9475	-0.0778	yes	down	B(i)	-	-	-	-	-	-	-	-	-	-	-	-	194.117	3.00133	M+H	C11H15NO2	37.1	0	metab_2632	pos_2702	pos	44.4	2.436	0.03788	2.571	0.09427
Mjdbissp00000001	-	0.004065	0.05103	1.0471	0.9587	0.9716	-0.0416	yes	down	B(i)	-	-	-	-	-	-	-	MJDBISSP00000001	-	-	-	-	200.047	3.25298	M+H	C9H10ClNO2	97.2	0	metab_3042	pos_3114	pos	54.1	4.271	0.01598	4.396	0.08119
Alpha-Dimorphecolic acid	-	0.002173	0.03696	1.0355	0.9451	0.958	-0.0619	yes	down	B(ii)	C14767	-	-	map00591;map03320	Linoleic acid metabolism;PPAR signaling pathway	Metabolism;Organismal Systems	Lipid metabolism;Endocrine system	HMDB0004670	Lipids and lipid-like molecules	Fatty Acyls	Lineolic acids and derivatives	73543-67-6	297.241	8.6463	M+H	C18H32O3	0	40.2	metab_1024	pos_1044	pos	43.2	2.671	0.01326	2.788	0.06928
LysoPE(22:5(7Z,10Z,13Z,16Z,19Z)/0:0)	-	0.02749	0.1273	1.0331	0.9355	0.9294	-0.1056	yes	down	B(ii)	-	-	-	-	-	-	-	HMDB0011525	Lipids and lipid-like molecules	Glycerophospholipids	Glycerophosphoethanolamines	-	572.3	7.92392	M+FA-H	C27H46NO7P	0	69.2	metab_4003	neg_938	neg	49.9	1.921	0.08827	2.067	0.107
Pc(36:5)	-	0.004373	0.05309	1.0324	0.9459	0.97	-0.0439	yes	down	B(i)	-	-	-	-	-	-	-	LMGP01010633	-	-	-	-	824.546	10.8859	M+FA-H	C44H78NO8P	58.2	0	metab_4494	neg_1430	neg	47.3	4.01	0.04274	4.134	0.07072
Chlorobenzene	氯苯	0.006644	0.0656	1.0259	0.9434	0.971	-0.0425	yes	down	B(ii)	C06990	-	-	-	-	-	-	HMDB0041855	Benzenoids	Benzene and substituted derivatives	Halobenzenes	108-90-7	154.041	3.26415	M+ACN+H	C6H5Cl	0	49.5	metab_2618	pos_2688	pos	44.3	4.181	0.01712	4.306	0.08788
Farnesyl acetone	法尼基丙酮	0.0006228	0.02127	1.0229	0.9315	1.0221	0.0315	yes	up	B(i)	-	-	-	-	-	-	-	-	-	-	-	-	263.237	9.19727	M+H	C18H30O	57.8	0	metab_1146	pos_1166	pos	50	5.005	0.01813	4.897	0.0513
GPEtn(16:0/22:6)	-	0.01877	0.1055	1.0221	0.945	0.969	-0.0454	yes	down	B(i)	-	-	-	-	-	-	-	HMDB0008946	Lipids and lipid-like molecules	Glycerophospholipids	Glycerophosphoethanolamines	-	764.522	10.6253	M+H	C43H74NO8P	71.3	0	metab_1339	pos_1375	pos	48.6	4.217	0.03453	4.352	0.113
Beta-D-3-[5-Deoxy-5-(dimethylarsinyl)ribofuranosyloxy]-2-hydroxy-1-propanesulfonic acid	-	0.006545	0.06556	1.021	0.9432	0.9701	-0.0438	yes	down	B(ii)	-	-	-	-	-	-	-	HMDB0032686	Organic oxygen compounds	Organooxygen compounds	Carbohydrates and carbohydrate conjugates	77939-92-5	447.03	1.36543	M+CH3OH+Na	C10H21AsO9S	0	52.7	metab_366	pos_367	pos	48.1	4.062	0.02877	4.187	0.0845
Dibutyl sebacate	-	0.00533	0.05918	1.02	0.9348	0.9771	-0.0334	yes	down	B(i)	-	-	-	-	-	-	-	HMDB0041220	Lipids and lipid-like molecules	Fatty Acyls	Fatty acid esters	109-43-3	315.252	10.4274	M+H	C18H34O4	61.7	0	metab_1329	pos_1365	pos	49.8	5.174	0.0199	5.295	0.08134
Epimedoside a	-	0.01671	0.09878	1.0181	0.951	0.9666	-0.049	yes	down	B(i)	-	-	-	-	-	-	-	LMPK12111716	-	-	-	--	685.209	5.66317	M+Na	C32H38O15	35.9	0	metab_489	pos_490	pos	43.6	3.852	0.04423	3.985	0.1045
Dioctyl succinate	丁二酸二辛酯	0.003054	0.04389	1.0129	0.929	0.9827	-0.0252	yes	down	B(i)	-	-	-	-	-	-	-	-	-	-	-	-	427.378	10.4274	M+H	C26H50O4	77.5	0	metab_1330	pos_1366	pos	54.8	6.537	0.01351	6.652	0.0716
Ps(22:1(13z)/pgj2)	-	0.004493	0.05356	1.0114	0.9398	0.9607	-0.0578	yes	down	B(ii)	-	-	-	-	-	-	-	HMDB0283012	Not Available	Not Available	Not Available	-	894.549	9.12183	M-H	C48H82NO12P	0	63.3	metab_4192	neg_1127	neg	45.8	2.983	0.07296	3.105	0.03734
Ribavirin 5'-triphosphate	利巴韦林5 ' -三磷酸	0.00701	0.06744	1.0073	0.9045	0.9677	-0.0474	yes	down	B(ii)	-	-	-	-	-	-	-	HMDB0257207	Nucleosides, nucleotides, and analogues	Triazole ribonucleosides and ribonucleotides	Not Available	-	484.985	1.37677	M+H	C8H15N4O14P3	0	82.1	metab_372	pos_373	pos	54	3.537	0.02598	3.655	0.08143
3-Methyl-1-butylamine	3 -甲基- 1 -丁胺	0.01519	0.09501	1.0072	0.9216	0.9651	-0.0512	yes	down	B(ii)	C02640	-	-	-	-	-	-	HMDB0031659	Organic nitrogen compounds	Organonitrogen compounds	Amines	107-85-7	88.112	5.57433	M+H	C5H13N	0	58.9	metab_483	pos_484	pos	50.5	3.517	0.03641	3.644	0.09978
Butylisopropylamine	丁基异丙胺	0.02201	0.113	1.0053	0.9218	0.9692	-0.0451	yes	down	B(i)	-	-	-	-	-	-	-	-	-	-	-	-	116.142	10.8023	M+H	C7H17N	94.1	0	metab_1669	pos_1713	pos	55.7	4.219	0.04279	4.353	0.1134
Trihydroxystearic acid	三羟硬脂酸	0.01613	0.09783	1.0038	0.9391	0.9486	-0.0761	yes	down	B(ii)	-	-	-	-	-	-	-	HMDB0302290	Lipids and lipid-like molecules	Fatty Acyls	Fatty acids and conjugates	-	315.252	8.27532	M+H-H2O	C18H36O5	0	43.2	metab_2063	pos_2119	pos	46.8	2.397	0.01885	2.527	0.1089

## Sheet: SCCB 0 h vs CS 0 h
Metabolite	代谢物	P_value	FDR	VIP_pred_OPLS-DA	VIP_PLS-DA	FC(PX0h/SY0h)	Log2FC(PX0h/SY0h)	Significant	Regulate	level	KEGG Compound ID	KEGG Compound First Category	KEGG Compound Second Category	KEGG Pathway ID	KEGG Pathway Description	KEGG Pathway First Category	KEGG Pathway Second Category	Library ID	HMDB Superclass	HMDB Class	HMDB Subclass	CAS ID	M/Z	Retention time	Adducts	Formula	Fragmentation Score	Theoretical Fragmentation Score	Metab ID	ID	Mode	Score	px0h_mean	px0h_SD	sy0h_mean	sy0h_SD
Indole-3-lactic acid	-	4.459e-07	0.001244	4.3479	3.8895	2.0359	1.0257	yes	up	B(i)	C02043	-	-	-	-	-	-	HMDB0000671	Organoheterocyclic compounds	Indoles and derivatives	Indolyl carboxylic acids and derivatives	7417-65-4	204.067	4.48158	M-H	C11H11NO3	73.3	0	metab_3798	neg_733	neg	53.2	2.492	0.2648	1.224	0.05683
Isoferuloyl C1-glucuronide	异阿魏酰C1 -葡萄糖醛酸苷	0.02564	0.3379	3.482	3.0446	1.9627	0.9728	yes	up	B(ii)	-	-	-	-	-	-	-	HMDB0041749	Phenylpropanoids and polyketides	Cinnamic acids and derivatives	Hydroxycinnamic acids and derivatives	-	741.193	10.1597	2M+H	C16H18O10	0	43.2	metab_1762	pos_1809	pos	36.2	2.318	0.2294	1.181	1.038
IDP	综合数据处理	0.00992	0.2586	3.3914	2.8266	1.424	0.5099	yes	up	B(ii)	C00104	-	-	map01100;map01232;map00230	Metabolic pathways;Nucleotide metabolism;Purine metabolism	Metabolism;Metabolism;Metabolism	Global and overview maps;Global and overview maps;Nucleotide metabolism	HMDB0003335	Nucleosides, nucleotides, and analogues	Purine nucleotides	Purine ribonucleotides	1986/4/4;86-04-4	427.008	1.30533	M-H	C10H14N4O11P2	0	96.3	metab_3585	neg_513	neg	56.9	3.14	0.4971	2.205	0.5231
Cystathionine	胱硫醚	0.006981	0.2296	3.3625	3.0928	0.5831	-0.7782	yes	down	B(i)	C00542	-	-	-	-	-	-	HMDB0033142;HMDB0303077;HMDB0303077	Organic acids and derivatives	Carboxylic acids and derivatives	Amino acids, peptides, and analogues	535-34-2;_	223.073	1.11895	M+H	C7H14N2O4S	97.4	0	metab_2847	pos_2918	pos	55.4	1.505	0.7739	2.581	0.08958
(6R)-Folinic acid	（6R）-亚叶酸	0.0008309	0.1106	2.991	2.7251	0.5899	-0.7615	yes	down	B(ii)	C03479	-	-	map01100;map00670	Metabolic pathways;One carbon pool by folate	Metabolism;Metabolism	Global and overview maps;Metabolism of cofactors and vitamins	HMDB0247218	Organoheterocyclic compounds	Pteridines and derivatives	Pterins and derivatives	-	472.155	9.34682	M-H	C20H23N7O7	0	60.4	metab_4990	neg_1926	neg	48	1.004	0.2948	1.702	0.2119
(9Z)-12-Hydroxyoctadec-9-enoylcarnitine	（9Z）-12-羟基十八烷基-9-烯酰基肉碱	0.005514	0.2296	2.9081	2.8669	1.5505	0.6327	yes	up	B(ii)	-	-	-	-	-	-	-	HMDB0241536	Lipids and lipid-like molecules	Fatty Acyls	Fatty acid esters	-	486.345	7.4941	M+FA-H	C25H47NO5	0	65.9	metab_3946	neg_881	neg	48.8	2.011	0.3921	1.297	0.3042
Sedoheptulose 1,7-bisphosphate	1，7 -二磷酸景天庚酮糖	0.00901	0.2539	2.896	2.5942	0.7176	-0.4787	yes	down	B(ii)	C00447	-	-	map01100;map01200	Metabolic pathways;Carbon metabolism	Metabolism;Metabolism	Global and overview maps;Global and overview maps	HMDB0060274	Organic oxygen compounds	Organooxygen compounds	Carbohydrates and carbohydrate conjugates	815-91-8	785.013	1.53848	2M+FA-H	C7H16O13P2	0	59.7	metab_3708	neg_642	neg	49.3	1.995	0.5308	2.78	0.269
'alpha-d-glucose-1,6-diphosphate'	-	0.002965	0.1903	2.8331	2.4509	0.7628	-0.3906	yes	down	B(i)	-	-	-	-	-	-	-	-	-	-	-	-	338.988	1.13717	M-H	C6H14O12P2	88.4	0	metab_5877	neg_2818	neg	55.7	2.074	0.2867	2.719	0.2862
Fipronil sulfone	氟虫腈砜	0.006546	0.2296	2.8009	2.4915	1.306	0.3852	yes	up	B(ii)	-	-	-	-	-	-	-	HMDB0252267	Organoheterocyclic compounds	Azoles	Pyrazoles	-	490.893	1.35427	M+K	C12H4Cl2F6N4O2S	0	58.6	metab_357	pos_358	pos	39.4	2.8	0.3541	2.144	0.3088
N-Docosahexaenoyl Tyrosine	N -二十二碳六烯酰基酪氨酸	0.001863	0.1534	2.7086	2.5164	0.6187	-0.6927	yes	down	B(ii)	-	-	-	-	-	-	-	HMDB0242024	Not Available	Not Available	Not Available	-	550.317	8.51653	M+Hac-H	C31H41NO4	0	61.4	metab_4095	neg_1030	neg	46	1.014	0.3493	1.639	0.1077
Flugestone	氟孕酮	7.662e-05	0.05662	2.6076	2.3239	0.7029	-0.5086	yes	down	B(ii)	-	-	-	-	-	-	-	HMDB0252333	Lipids and lipid-like molecules	Steroids and steroid derivatives	Pregnane steroids	-	409.205	10.2098	M+FA-H	C21H29FO4	0	73.1	metab_4434	neg_1370	neg	51.9	1.145	0.1163	1.629	0.1435
'n,n,n-trimethyllysine'	-	1.093e-08	6.098e-05	2.5931	2.2891	0.8615	-0.2151	yes	down	B(i)	-	-	-	-	-	-	-	-	-	-	-	-	189.159	1.07328	M+H	C9H20N2O2	91.3	0	metab_2935	pos_3006	pos	56.4	2.619	0.03401	3.04	0.05051
Geranyl acetone	-	0.0001239	0.06285	2.5838	2.3432	0.7748	-0.3681	yes	down	B(i)	C13297	-	-	-	-	-	-	HMDB0031846	Lipids and lipid-like molecules	Prenol lipids	Monoterpenoids	3796-70-1	212.199	9.13077	M+NH4	C13H22O	64.4	0	metab_1897	pos_1952	pos	48.6	1.662	0.1485	2.145	0.1272
Threonic acid	苏糖酸	0.004716	0.2296	2.5704	2.2278	0.6751	-0.5668	yes	down	B(i)	C01620	-	-	map01100;map00053	Metabolic pathways;Ascorbate and aldarate metabolism	Metabolism;Metabolism	Global and overview maps;Carbohydrate metabolism	HMDB0000943	Organic oxygen compounds	Organooxygen compounds	Carbohydrates and carbohydrate conjugates	7306-96-9	157.011	1.205	M+Na-2H	C4H8O5	60.6	0	metab_3516	neg_443	neg	49.8	1.145	0.3431	1.696	0.1459
'D-Fructose-1,6-Diphosphate'	-	0.02168	0.3258	2.5613	2.2873	0.757	-0.4016	yes	down	B(i)	-	-	-	-	-	-	-	-	-	-	-	-	341.002	1.53342	M+H	C6H14O12P2	85.6	0	metab_403	pos_404	pos	54.6	2.05	0.4321	2.708	0.4065
S-Adenosylmethionine	S-腺苷甲硫氨酸	0.01253	0.2796	2.532	2.2839	1.2358	0.3054	yes	up	B(i)	C00019	Vitamins and cofactors	Cofactors	map01100;map01240;map00270;map00330;map01230;map05208;map00261;map04122	Metabolic pathways;Biosynthesis of cofactors;Cysteine and methionine metabolism;Arginine and proline metabolism;Biosynthesis of amino acids;Chemical carcinogenesis - reactive oxygen species;Monobactam biosynthesis;Sulfur relay system	Metabolism;Metabolism;Metabolism;Metabolism;Metabolism;Human Diseases;Metabolism;Genetic Information Processing	Global and overview maps;Global and overview maps;Amino acid metabolism;Amino acid metabolism;Global and overview maps;Cancer: overview;Biosynthesis of other secondary metabolites;Folding, sorting and degradation	HMDB0001185;PW_C000921	Nucleosides, nucleotides, and analogues	5''-deoxyribonucleosides	5''-deoxy-5''-thionucleosides	29908-03-0;485-80-3	399.145	1.24193	M+H	C15H22N6O5S	69	0	metab_2739	pos_2809	pos	51.1	3.197	0.1173	2.587	0.4779
Ursodeoxycholic acid	熊去氧胆酸	0.02403	0.3315	2.4964	2.2063	0.6438	-0.6353	yes	down	B(i)	C07880	Steroids	24-Carbon atoms	-	-	-	-	HMDB0000946;LMST04010033	Lipids and lipid-like molecules	Steroids and steroid derivatives	Bile acids, alcohols and derivatives	128-13-2;	391.286	8.0694	M-H	C24H40O4	54.3	0	metab_4016	neg_951	neg	46.8	1.108	0.5279	1.721	0.2028
2-(2-Oxopropanoyloxy)butanedioic acid	2-（2-氧代丙酰氧基）丁二酸	0.001422	0.14	2.489	2.1491	1.2283	0.2967	yes	up	B(ii)	-	-	-	-	-	-	-	HMDB0258031	Organic acids and derivatives	Carboxylic acids and derivatives	Tricarboxylic acids and derivatives	-	263.041	9.33548	M+Hac-H	C7H8O7	0	60.1	metab_4252	neg_1187	neg	50	2.55	0.09614	2.076	0.2483
Aspartic Acid	天冬氨酸	1.271e-05	0.01773	2.3731	2.07	0.8592	-0.2189	yes	down	B(i)	C16433	-	-	-	-	-	-	-	-	-	-	617-45-8	132.03	1.3165	M-H	C4H7NO4	36.9	0	metab_3589	neg_517	neg	45.8	2.246	0.04835	2.614	0.1029
PI(22:3(10Z,13Z,16Z)/PGF1alpha)	-	0.01013	0.2605	2.3511	2.2282	0.8136	-0.2976	yes	down	B(ii)	-	-	-	-	-	-	-	HMDB0277890	Not Available	Not Available	Not Available	-	1002.61	8.88328	M+	C52H91O16P	0	41.9	metab_1068	pos_1088	pos	41.4	2.087	0.3328	2.565	0.163
11-Hydroxyoctadecanoic acid	11 -羟基十八烷酸	0.0006207	0.09459	2.2518	1.9643	0.843	-0.2464	yes	down	B(ii)	-	-	-	-	-	-	-	HMDB0112183	Lipids and lipid-like molecules	Fatty Acyls	Fatty acids and conjugates	13419-91-5	299.26	9.80412	M-H	C18H36O3	0	69.6	metab_4898	neg_1834	neg	49.7	2.025	0.1757	2.402	0.06897
Prednimustine	松龙氮芥	0.01535	0.303	2.0881	1.8103	0.6894	-0.5366	yes	down	B(ii)	C19512;_	-	-	-	-	-	-	HMDB0256744	Lipids and lipid-like molecules	Steroids and steroid derivatives	Pregnane steroids	29069-24-7;_	690.26	8.77452	M+FA-H	C35H45Cl2NO6	0	45.4	metab_4128	neg_1063	neg	36.4	0.8224	0.2483	1.193	0.1877
1-(3-fluorobenzoyl)-N-(5-propyl-1,3,4-thiadiazol-2-yl)piperidine-4-carboxamide	1-（3-氟苯甲酰基）-N-（5-丙基-1,3,4-噻二唑-2-基）哌啶-4-甲酰胺	0.01659	0.303	2.087	2.0019	1.1387	0.1874	yes	up	B(i)	-	-	-	-	-	-	-	-	-	-	-	-	377.145	3.29748	M+H	C18H21FN4O2S	86.1	0	metab_2616	pos_2686	pos	53.3	3.382	0.07614	2.97	0.3431
D-Ribulose 1,5-Bisphosphate	D - 1，5 -二磷酸核酮糖	0.02454	0.3331	2.039	1.9536	0.8212	-0.2842	yes	down	B(i)	C01182;_	-	-	map01100;map00630;map00030;map01200	Metabolic pathways;Glyoxylate and dicarboxylate metabolism;Pentose phosphate pathway;Carbon metabolism	Metabolism;Metabolism;Metabolism;Metabolism	Global and overview maps;Carbohydrate metabolism;Carbohydrate metabolism;Global and overview maps	HMDB0304322;HMDB0244230	Organic oxygen compounds	Organooxygen compounds	Carbohydrates and carbohydrate conjugates	24218-00-6;_	308.978	1.57165	M-H	C5H12O11P2	64.1	0	metab_3714	neg_648	neg	50.9	1.961	0.2726	2.388	0.2859
Pc(22:5(4z,7z,10z,13z,16z)/22:5(7z,10z,13z,16z,19z))	-	0.0008514	0.1106	2.0216	1.7363	1.1663	0.2219	yes	up	B(ii)	C00157	Lipids	Phospholipids	map01100;map00564;map00590;map00591;map00592;map05231;map04723	Metabolic pathways;Glycerophospholipid metabolism;Arachidonic acid metabolism;Linoleic acid metabolism;alpha-Linolenic acid metabolism;Choline metabolism in cancer;Retrograde endocannabinoid signaling	Metabolism;Metabolism;Metabolism;Metabolism;Metabolism;Human Diseases;Organismal Systems	Global and overview maps;Lipid metabolism;Lipid metabolism;Lipid metabolism;Lipid metabolism;Cancer: overview;Nervous system	HMDB0008681	Lipids and lipid-like molecules	Glycerophospholipids	Glycerophosphocholines	-	926.589	10.7634	M+FA-H	C52H84NO8P	0	88.1	metab_4487	neg_1423	neg	49.1	2.02	0.1269	1.732	0.08064
'1,5-naphthalenediamine'	-	0.02958	0.3622	2.0055	1.6077	1.2342	0.3036	yes	up	B(i)	-	-	-	-	-	-	-	-	-	-	-	-	159.09	1.26443	M+H	C10H10N2	35.4	0	metab_2727	pos_2797	pos	43.1	1.802	0.1554	1.46	0.2914
DG(20:4(5Z,7E,11Z,14Z)-OH(9)/0:0/i-16:0)	-	0.02229	0.3258	2.0031	1.7702	0.8515	-0.2319	yes	down	B(ii)	-	-	-	-	-	-	-	HMDB0299187	Not Available	Not Available	Not Available	-	650.532	10.3049	M+NH4	C39H68O6	0	50.7	metab_1716	pos_1763	pos	42.5	2.237	0.3123	2.627	0.1664
Bullatanocin	泡状番荔枝素	0.009792	0.2577	1.9163	1.6503	1.252	0.3242	yes	up	B(ii)	C08505	-	-	-	-	-	-	HMDB0034739	Lipids and lipid-like molecules	Fatty Acyls	Fatty alcohols	-	673.443	9.81545	M+Cl	C37H66O8	0	41.8	metab_4356	neg_1292	neg	42.5	1.59	0.07464	1.27	0.235
2-Lysophosphatidylcholine	2 -溶血磷脂酰胆碱	0.006603	0.2296	1.9131	1.6799	0.8861	-0.1745	yes	down	B(ii)	C04230;_	Lipids;-	Phospholipids;-	map00564;map05231	Glycerophospholipid metabolism;Choline metabolism in cancer	Metabolism;Human Diseases	Lipid metabolism;Cancer: overview	HMDB0258493	Lipids and lipid-like molecules	Glycerophospholipids	Glycerophosphocholines	-;_	582.379	9.088	M+Hac-H	C26H54NO7P	0	64	metab_4183	neg_1118	neg	48.6	2.489	0.1462	2.809	0.1769
Docosapentaenoic acid (22n-3)	二十二碳五烯酸（22n-3）	0.01985	0.3207	1.9015	1.6079	1.1264	0.1717	yes	up	B(ii)	C16513	-	-	map01040	Biosynthesis of unsaturated fatty acids	Metabolism	Lipid metabolism	HMDB0006528	Lipids and lipid-like molecules	Fatty Acyls	Fatty acids and conjugates	24880-45-3	705.515	9.46815	2M+FA-H	C22H34O2	0	40.6	metab_4291	neg_1227	neg	44	2.922	0.06774	2.594	0.282
Ps(20:3(5z,8z,11z)/20:2(11z,14z))	-	0.04039	0.4138	1.8816	1.572	1.2676	0.3421	yes	up	B(ii)	_;C02737	-;Lipids	-;Phospholipids	map01100;map00564;map05146;map05322;map00260;map05140	Metabolic pathways;Glycerophospholipid metabolism;Amoebiasis;Systemic lupus erythematosus;Glycine, serine and threonine metabolism;Leishmaniasis	Metabolism;Metabolism;Human Diseases;Human Diseases;Metabolism;Human Diseases	Global and overview maps;Lipid metabolism;Infectious disease: parasitic;Immune disease;Amino acid metabolism;Infectious disease: parasitic	HMDB0112607	Lipids and lipid-like molecules	Glycerophospholipids	Glycerophosphoserines	-	858.526	10.8524	M+Na-2H	C46H80NO10P	0	40.6	metab_4762	neg_1698	neg	42.3	1.625	0.1159	1.282	0.3373
9(S)-HpODE	9（S）-HpODE	0.0135	0.2893	1.8786	1.7246	0.7844	-0.3503	yes	down	B(i)	C14827	-	-	map01100;map00591	Metabolic pathways;Linoleic acid metabolism	Metabolism;Metabolism	Global and overview maps;Lipid metabolism	HMDB0006940;HMDB0062434;HMDB0006940	Lipids and lipid-like molecules	Fatty Acyls	Lineolic acids and derivatives	29774-12-7;_	311.221	7.62792	M-H	C18H32O4	71.3	0	metab_3958	neg_893	neg	49.6	1.215	0.1259	1.549	0.2424
Pa(2:0/lte4)	-	0.006963	0.2296	1.855	1.6254	0.8475	-0.2387	yes	down	B(ii)	-	-	-	-	-	-	-	HMDB0266519	Not Available	Not Available	Not Available	-	680.249	8.77452	M+FA-H	C28H46NO11PS	0	67.8	metab_5119	neg_2055	neg	49.6	1.506	0.129	1.777	0.1479
Riboflavin	核黄素	0.009123	0.2539	1.7603	1.6124	1.1082	0.1482	yes	up	B(i)	C00255;_	Vitamins and cofactors;-	Vitamins;-	map01100;map01240;map02010;map04977;map00740	Metabolic pathways;Biosynthesis of cofactors;ABC transporters;Vitamin digestion and absorption;Riboflavin metabolism	Metabolism;Metabolism;Environmental Information Processing;Organismal Systems;Metabolism	Global and overview maps;Global and overview maps;Membrane transport;Digestive system;Metabolism of cofactors and vitamins	HMDB0000244;HMDB0247501;PW_C000165	Organoheterocyclic compounds	Pteridines and derivatives	Alloxazines and isoalloxazines	83-88-5;_	375.131	3.33903	M-H	C17H20N4O6	73.1	0	metab_3763	neg_698	neg	52.2	2.785	0.04336	2.513	0.2016
Normetanephrine	去甲变肾上腺素	0.000909	0.1153	1.758	1.667	0.9262	-0.1106	yes	down	B(ii)	C05589	-	-	map01100;map00350	Metabolic pathways;Tyrosine metabolism	Metabolism;Metabolism	Global and overview maps;Amino acid metabolism	HMDB0000819	Benzenoids	Phenols	Methoxyphenols	97-31-4	164.071	1.2275	M-H2O-H	C9H13NO3	0	52.1	metab_3538	neg_465	neg	48.3	2.987	0.07145	3.225	0.1028
Bis(2-ethylhexyl) adipate	-	0.03734	0.3994	1.7415	1.5946	1.0757	0.1053	yes	up	B(i)	C14240	-	-	map05207	Chemical carcinogenesis - receptor activation	Human Diseases	Cancer: overview	HMDB0040270	Lipids and lipid-like molecules	Fatty Acyls	Fatty acid esters	103-23-1	388.341	9.99222	M+NH4	C22H42O4	92.6	0	metab_1242	pos_1270	pos	57.3	4.846	0.2758	4.505	0.2129
Phosphoribosyl formamidocarboxamide	磷酸核糖甲酰胺甲酰胺	0.03009	0.3643	1.7336	1.5641	1.143	0.1928	yes	up	B(ii)	C04734	-	-	map01100;map00230	Metabolic pathways;Purine metabolism	Metabolism;Metabolism	Global and overview maps;Nucleotide metabolism	HMDB0001439	Nucleosides, nucleotides, and analogues	Imidazole ribonucleosides and ribonucleotides	1-ribosyl-imidazolecarboxamides	13018-54-7;_	365.05	1.23867	M-H	C10H15N4O9P	0	85.2	metab_5707	neg_2648	neg	54.6	2.574	0.2924	2.252	0.1117
2-amino-3-methylsuccinic acid	-	0.03737	0.3994	1.7189	1.4984	0.8508	-0.2331	yes	down	B(i)	C00049	Peptides;Hormones and transmitters	Amino acids;Neurotransmitters	map01100;map00220;map01200;map00770;map00300;map01240;map01210;map00270;map02010;map00470;map01230;map00760;map04080;map00250;map04974;map00970;map00261;map05230;map00410;map00340;map00260	Metabolic pathways;Arginine biosynthesis;Carbon metabolism;Pantothenate and CoA biosynthesis;Lysine biosynthesis;Biosynthesis of cofactors;2-Oxocarboxylic acid metabolism;Cysteine and methionine metabolism;ABC transporters;D-Amino acid metabolism;Biosynthesis of amino acids;Nicotinate and nicotinamide metabolism;Neuroactive ligand-receptor interaction;Alanine, aspartate and glutamate metabolism;P…	Metabolism;Metabolism;Metabolism;Metabolism;Metabolism;Metabolism;Metabolism;Metabolism;Environmental Information Processing;Metabolism;Metabolism;Metabolism;Environmental Information Processing;Metabolism;Organismal Systems;Genetic Information Processing;Metabolism;Human Diseases;Metabolism;Metabolism;Metabolism	Global and overview maps;Amino acid metabolism;Global and overview maps;Metabolism of cofactors and vitamins;Amino acid metabolism;Global and overview maps;Global and overview maps;Amino acid metabolism;Membrane transport;Metabolism of other amino acids;Global and overview maps;Metabolism of cofactors and vitamins;Signaling molecules and interaction;Amino acid metabolism;Digestive system;Translat…	HMDB0000191	Organic acids and derivatives	Carboxylic acids and derivatives	Amino acids, peptides, and analogues	56-84-8	146.046	1.13717	M-H	C5H9NO4	46.5	0	metab_3389	neg_315	neg	47.6	1.676	0.2312	1.97	0.1908
L-Isoleucine	L-异亮氨酸	0.009978	0.2589	1.7126	1.4807	0.9063	-0.1419	yes	down	B(i)	C00407	Peptides	Amino acids	map01100;map04978;map00280;map00290;map01210;map02010;map01230;map05131;map04974;map00970;map05230	Metabolic pathways;Mineral absorption;Valine, leucine and isoleucine degradation;Valine, leucine and isoleucine biosynthesis;2-Oxocarboxylic acid metabolism;ABC transporters;Biosynthesis of amino acids;Shigellosis;Protein digestion and absorption;Aminoacyl-tRNA biosynthesis;Central carbon metabolism in cancer	Metabolism;Organismal Systems;Metabolism;Metabolism;Metabolism;Environmental Information Processing;Metabolism;Human Diseases;Organismal Systems;Genetic Information Processing;Human Diseases	Global and overview maps;Digestive system;Amino acid metabolism;Amino acid metabolism;Global and overview maps;Membrane transport;Global and overview maps;Infectious disease: bacterial;Digestive system;Translation;Cancer: overview	HMDB0000172;PW_C000112	Organic acids and derivatives	Carboxylic acids and derivatives	Amino acids, peptides, and analogues	73-32-5	132.101	1.10778	M+H	C6H13NO2	39.2	0	metab_2868	pos_2939	pos	45.5	2.456	0.15	2.71	0.1275
LysoPE(0:0/22:6(4Z,7Z,10Z,13Z,16Z,19Z))	-	0.04369	0.4276	1.699	1.515	1.1149	0.1569	yes	up	B(ii)	-	-	-	-	-	-	-	HMDB0011496	Lipids and lipid-like molecules	Glycerophospholipids	Glycerophosphoethanolamines	-	1049.57	8.4607	2M-H	C27H44NO7P	0	40.1	metab_4084	neg_1019	neg	44.8	3.145	0.1903	2.821	0.2865
Lpc(17:0)	-	0.0105	0.2639	1.6989	1.422	0.9197	-0.1208	yes	down	B(i)	C04230	Lipids	Phospholipids	map00564;map05231	Glycerophospholipid metabolism;Choline metabolism in cancer	Metabolism;Human Diseases	Lipid metabolism;Cancer: overview	HMDB0012108	Lipids and lipid-like molecules	Glycerophospholipids	Glycerophosphocholines	50930-23-9	510.353	9.0746	M+H	C25H52NO7P	51.4	0	metab_1120	pos_1140	pos	44.7	2.703	0.0475	2.939	0.1779
15-hepe	-	0.02858	0.3568	1.6943	1.585	0.9024	-0.1482	yes	down	B(i)	-	-	-	-	-	-	-	HMDB0010209	Lipids and lipid-like molecules	Fatty Acyls	Eicosanoids	97850-14-1	317.212	8.14788	M-H	C20H30O3	69.5	0	metab_5219	neg_2155	neg	51.5	3.088	0.2703	3.422	0.1705
Glufosinate	草丁膦	0.009278	0.2539	1.6793	1.4582	1.0974	0.1341	yes	up	B(ii)	C05042	-	-	-	-	-	-	HMDB0252799	Organic acids and derivatives	Carboxylic acids and derivatives	Amino acids, peptides, and analogues	51276-47-2;_	204.041	1.2531	M+Na	C5H12NO4P	0	81.8	metab_2731	pos_2801	pos	53.6	2.748	0.104	2.504	0.1543
L-Leucine	L-亮氨酸	0.006376	0.2296	1.6611	1.4565	0.9221	-0.117	yes	down	B(ii)	C00123	Peptides	Amino acids	map01100;map04978;map00280;map00290;map01210;map02010;map01230;map05131;map04974;map00970;map05230;map04150	Metabolic pathways;Mineral absorption;Valine, leucine and isoleucine degradation;Valine, leucine and isoleucine biosynthesis;2-Oxocarboxylic acid metabolism;ABC transporters;Biosynthesis of amino acids;Shigellosis;Protein digestion and absorption;Aminoacyl-tRNA biosynthesis;Central carbon metabolism in cancer;mTOR signaling pathway	Metabolism;Organismal Systems;Metabolism;Metabolism;Metabolism;Environmental Information Processing;Metabolism;Human Diseases;Organismal Systems;Genetic Information Processing;Human Diseases;Environmental Information Processing	Global and overview maps;Digestive system;Amino acid metabolism;Amino acid metabolism;Global and overview maps;Membrane transport;Global and overview maps;Infectious disease: bacterial;Digestive system;Translation;Cancer: overview;Signal transduction	HMDB0013773	Organic acids and derivatives	Carboxylic acids and derivatives	Amino acids, peptides, and analogues	61-90-5	130.087	1.205	M-H	C6H13NO2	0	77.9	metab_3515	neg_442	neg	49.3	2.841	0.1424	3.081	0.09466
1,2,4-Nonadecanetriol	1，2，4 -十九烷三醇	0.03687	0.3978	1.651	1.5164	1.057	0.08	yes	up	B(ii)	-	-	-	-	-	-	-	HMDB0032112	Lipids and lipid-like molecules	Fatty Acyls	Fatty alcohols	_;	371.316	9.99222	M+CH3OH+Na	C19H40O3	0	45.2	metab_1783	pos_1833	pos	47	5.694	0.25	5.387	0.1877
Alpha-D-Glucose 1,6-bisphosphate	-	0.006094	0.2296	1.6358	1.4391	0.9467	-0.079	yes	down	B(ii)	C01231;C00660	-	-	map01100;map00500	Metabolic pathways;Starch and sucrose metabolism	Metabolism;Metabolism	Global and overview maps;Carbohydrate metabolism	HMDB0003514	Organic oxygen compounds	Organooxygen compounds	Carbohydrates and carbohydrate conjugates	10139-18-1	338.989	1.56065	M-H	C6H14O12P2	0	73.1	metab_5552	neg_2488	neg	53.2	4.155	0.07797	4.389	0.1462
Cortisone	可的松	0.01354	0.2893	1.6301	1.6602	0.8844	-0.1772	yes	down	B(i)	C00762	Steroids;Hormones and transmitters	21-Carbon atoms;Steroid hormones	map01100;map05215;map00140;map04960;map05200	Metabolic pathways;Prostate cancer;Steroid hormone biosynthesis;Aldosterone-regulated sodium reabsorption;Pathways in cancer	Metabolism;Human Diseases;Metabolism;Organismal Systems;Human Diseases	Global and overview maps;Cancer: specific types;Lipid metabolism;Excretory system;Cancer: overview	HMDB0002802;LMST02030090;PW_C001708	Lipids and lipid-like molecules	Steroids and steroid derivatives	Hydroxysteroids	1953/6/5;53-06-5;	405.192	5.65155	M+FA-H	C21H28O5	85.4	0	metab_5435	neg_2371	neg	54.4	1.913	0.1341	2.163	0.154
L-Glutamic acid	-	0.0137	0.2893	1.6167	1.4532	0.922	-0.1172	yes	down	B(i)	C00025	Peptides;Hormones and transmitters	Amino acids;Neurotransmitters	map02010;map01240;map01200;map00330;map00220;map00250;map04072;map04216;map00630;map00430;map04964;map00470;map00860;map04080;map05016;map05017;map05014;map04727;map04742;map04723;map05031;map04721;map04720;map01100;map00480;map04540;map01210;map00340;map00524;map01230;map04068;map05034;map00660;map04724;map05030;map00650;map00910;map04974;map04713;map00970;map05230;map05033;map04730;map05022	ABC transporters;Biosynthesis of cofactors;Carbon metabolism;Arginine and proline metabolism;Arginine biosynthesis;Alanine, aspartate and glutamate metabolism;Phospholipase D signaling pathway;Ferroptosis;Glyoxylate and dicarboxylate metabolism;Taurine and hypotaurine metabolism;Proximal tubule bicarbonate reclamation;D-Amino acid metabolism;Porphyrin metabolism;Neuroactive ligand-receptor intera…	Environmental Information Processing;Metabolism;Metabolism;Metabolism;Metabolism;Metabolism;Environmental Information Processing;Cellular Processes;Metabolism;Metabolism;Organismal Systems;Metabolism;Metabolism;Environmental Information Processing;Human Diseases;Human Diseases;Human Diseases;Organismal Systems;Organismal Systems;Organismal Systems;Human Diseases;Organismal Systems;Organismal Syst…	Membrane transport;Global and overview maps;Global and overview maps;Amino acid metabolism;Amino acid metabolism;Amino acid metabolism;Signal transduction;Cell growth and death;Carbohydrate metabolism;Metabolism of other amino acids;Excretory system;Metabolism of other amino acids;Metabolism of cofactors and vitamins;Signaling molecules and interaction;Neurodegenerative disease;Neurodegenerative …	HMDB0000148;PW_C000095	Organic acids and derivatives	Carboxylic acids and derivatives	Amino acids, peptides, and analogues	56-86-0	146.045	1.3165	M-H	C5H9NO4	98.7	0	metab_5673	neg_2614	neg	58.3	2.719	0.1155	2.949	0.149
Butanal	正丁醛	0.0005919	0.09459	1.5997	1.4206	0.9541	-0.0678	yes	down	B(i)	C01412	-	-	map01100;map00650	Metabolic pathways;Butanoate metabolism	Metabolism;Metabolism	Global and overview maps;Carbohydrate metabolism	HMDB0003543	Organic oxygen compounds	Organooxygen compounds	Carbonyl compounds	123-72-8	73.0645	1.73425	M+H	C4H8O	64.6	0	metab_407	pos_408	pos	51.4	4.141	0.07743	4.34	0.06157
Withaperuvin B	-	0.01032	0.2628	1.5822	1.3396	0.9297	-0.1052	yes	down	B(ii)	-	-	-	-	-	-	-	HMDB0034191	Lipids and lipid-like molecules	Steroids and steroid derivatives	Steroid lactones	81644-35-1;	467.238	7.4557	M+H-2H2O	C28H38O8	0	43.6	metab_2151	pos_2207	pos	41.8	2.685	0.07891	2.888	0.1365
Prostaglandin d3	-	0.007103	0.2296	1.5731	1.5501	0.8734	-0.1953	yes	down	B(i)	C13802	-	-	-	-	-	-	HMDB0003034	Lipids and lipid-like molecules	Fatty Acyls	Eicosanoids	71902-47-1	349.201	6.31418	M-H	C20H30O5	69.9	0	metab_3839	neg_774	neg	51.1	1.462	0.1534	1.674	0.01303
Pc(20:1(11z)/pgj2)	-	0.017	0.304	1.5492	1.3465	1.0969	0.1334	yes	up	B(ii)	-	-	-	-	-	-	-	HMDB0287070	Not Available	Not Available	Not Available	-	864.576	11.3423	M-H	C48H84NO10P	0	59.5	metab_4746	neg_1682	neg	46.1	2.355	0.1031	2.147	0.1461
Alafosfalin	氨丙酰磷	0.002261	0.1617	1.5388	1.3287	1.064	0.0895	yes	up	B(ii)	-	-	-	-	-	-	-	HMDB0248096	Organic acids and derivatives	Carboxylic acids and derivatives	Amino acids, peptides, and analogues	-	217.034	9.98443	M+Na-2H	C5H13N2O4P	0	86.8	metab_4397	neg_1333	neg	54.1	3.109	0.0889	2.922	0.06891
Butyraldehyde	-	0.003823	0.2154	1.5125	1.3401	0.9548	-0.0667	yes	down	B(i)	C01412	-	-	map01100;map00650	Metabolic pathways;Butanoate metabolism	Metabolism;Metabolism	Global and overview maps;Carbohydrate metabolism	HMDB0003543	Organic oxygen compounds	Organooxygen compounds	Carbonyl compounds	123-72-8	73.0646	0.56015	M+H	C4H8O	43.3	0	metab_0	pos_1	pos	47.8	4.138	0.1196	4.334	0.04688
Penitrem B	青霉震颤素B	0.04529	0.435	1.4943	1.4158	0.8643	-0.2104	yes	down	B(ii)	C20731;_	-	-	-	-	-	-	HMDB0256239	Organoheterocyclic compounds	Naphthopyrans	Not Available	11076-67-8;_	628.326	7.33912	M+FA-H	C37H45NO5	0	69.5	metab_3910	neg_845	neg	47.8	1.656	0.1132	1.916	0.2543
Ps(22:6(4z,7z,10z,13z,16z,19z)/22:0)	-	0.01069	0.2666	1.4885	1.3833	1.0568	0.0797	yes	up	B(ii)	_;C02737	-;Lipids	-;Phospholipids	map01100;map00564;map05146;map05322;map00260;map05140	Metabolic pathways;Glycerophospholipid metabolism;Amoebiasis;Systemic lupus erythematosus;Glycine, serine and threonine metabolism;Leishmaniasis	Metabolism;Metabolism;Human Diseases;Human Diseases;Metabolism;Human Diseases	Global and overview maps;Lipid metabolism;Infectious disease: parasitic;Immune disease;Amino acid metabolism;Infectious disease: parasitic	HMDB0116792	Lipids and lipid-like molecules	Glycerophospholipids	Glycerophosphoserines	_;	856.578	11.5056	M+H-2H2O	C50H86NO10P	0	51	metab_1590	pos_1632	pos	41.5	3.405	0.1286	3.222	0.06345
Diisobutyl adipate	己二酸二异丁酯	0.02744	0.3515	1.4659	1.3311	1.0493	0.0694	yes	up	B(i)	C14260	-	-	-	-	-	-	HMDB0041618	Lipids and lipid-like molecules	Fatty Acyls	Fatty acid esters	141-04-8	259.19	9.99222	M+H	C14H26O4	47.6	0	metab_1784	pos_1834	pos	47.2	4.808	0.1607	4.582	0.1422
2-hydroxyquinoline	-	0.02398	0.3315	1.4492	1.2935	0.8759	-0.1912	yes	down	B(i)	C06338	-	-	-	-	-	-	-	-	-	-	70254-42-1	144.045	4.72977	M-H	C9H7NO	90.8	0	metab_5460	neg_2396	neg	50.6	1.524	0.1644	1.74	0.1115
GPEtn(18:3/22:4)	-	0.01319	0.2853	1.4415	1.2223	0.9515	-0.0717	yes	down	B(i)	C00350	Lipids	Phospholipids	map01100;map00564;map00563;map04136;map05167;map05130;map04723;map04140	Metabolic pathways;Glycerophospholipid metabolism;Glycosylphosphatidylinositol (GPI)-anchor biosynthesis;Autophagy - other;Kaposi sarcoma-associated herpesvirus infection;Pathogenic Escherichia coli infection;Retrograde endocannabinoid signaling;Autophagy - animal	Metabolism;Metabolism;Metabolism;Cellular Processes;Human Diseases;Human Diseases;Organismal Systems;Cellular Processes	Global and overview maps;Lipid metabolism;Glycan biosynthesis and metabolism;Transport and catabolism;Infectious disease: viral;Infectious disease: bacterial;Nervous system;Transport and catabolism	HMDB0009141	Lipids and lipid-like molecules	Glycerophospholipids	Glycerophosphoethanolamines	-	790.537	10.6583	M+H	C45H76NO8P	77.1	0	metab_1681	pos_1726	pos	51.5	3.551	0.1294	3.732	0.07092
6-bromo-2-methyl-N-propan-2-ylquinoline-4-carboxamide	6-溴-2-甲基-N-丙-2-基喹啉-4-甲酰胺	0.005631	0.2296	1.4413	1.2836	1.0499	0.0703	yes	up	B(i)	-	-	-	-	-	-	-	-	-	-	-	-	307.043	1.19727	M+H	C14H15BrN2O	55.6	0	metab_2773	pos_2843	pos	41.3	3.871	0.09345	3.687	0.08743
Pe(22:2(13z,16z)/pgj2)	-	5.063e-05	0.04708	1.4289	1.298	1.045	0.0635	yes	up	B(ii)	-	-	-	-	-	-	-	HMDB0283954	Not Available	Not Available	Not Available	-	848.546	9.31282	M-H	C47H80NO10P	0	66.6	metab_5004	neg_1940	neg	48.9	3.347	0.02544	3.203	0.04554
Nicotyrine	二烯烟碱	0.01609	0.303	1.4221	1.3535	0.9377	-0.0928	yes	down	B(ii)	C10161	-	-	-	-	-	-	HMDB0255591	Organoheterocyclic compounds	Pyridines and derivatives	Not Available	487-19-4;_	203.083	1.261	M+FA-H	C10H10N2	0	68.9	metab_3568	neg_496	neg	51.6	2.813	0.08919	3	0.1313
Cardenolide	-	0.03374	0.3826	1.4163	1.2035	1.0555	0.0779	yes	up	B(ii)	-	-	-	-	-	-	-	HMDB0249669	Lipids and lipid-like molecules	Steroids and steroid derivatives	Steroid lactones	-	729.514	9.42398	2M+FA-H	C23H34O2	0	43.8	metab_4972	neg_1908	neg	45.3	3.706	0.07375	3.511	0.1804
11-Hydroxyhexadecanoic acid	11 -羟基十六烷酸	0.0231	0.3315	1.4128	1.2775	0.925	-0.1125	yes	down	B(ii)	-	-	-	-	-	-	-	HMDB0112189	Lipids and lipid-like molecules	Fatty Acyls	Fatty acids and conjugates	502-75-0	271.229	9.32415	M-H	C16H32O3	0	40.5	metab_5001	neg_1937	neg	43.7	2.38	0.1151	2.573	0.1335
Mg(22:4(7z,10z,13z,16z)/0:0/0:0)	-	0.03144	0.3731	1.4055	1.2199	0.9274	-0.1087	yes	down	B(ii)	-	-	-	-	-	-	-	HMDB0011584	Lipids and lipid-like molecules	Glycerolipids	Monoradylglycerols	-	439.34	10.8693	M+CH3OH+H	C25H42O4	0	71	metab_1655	pos_1699	pos	48.3	2.567	0.1675	2.768	0.102
Pantothenic Acid	泛酸	0.001718	0.151	1.4031	1.1881	1.0569	0.0798	yes	up	B(i)	C00864;_	Vitamins and cofactors;-	Vitamins;-	map01100;map01240;map00770;map00410;map04977	Metabolic pathways;Biosynthesis of cofactors;Pantothenate and CoA biosynthesis;beta-Alanine metabolism;Vitamin digestion and absorption	Metabolism;Metabolism;Metabolism;Metabolism;Organismal Systems	Global and overview maps;Global and overview maps;Metabolism of cofactors and vitamins;Metabolism of other amino acids;Digestive system	HMDB0000210;HMDB0250782;PW_C000136	Organic oxygen compounds	Organooxygen compounds	Alcohols and polyols	79-83-4;_	218.104	3.12972	M-H	C9H17NO5	92.7	0	metab_3741	neg_676	neg	57.5	2.732	0.03368	2.585	0.07769
Thymidine 5'-triphosphate	胸苷5 ' -三磷酸	0.005203	0.2296	1.3974	1.3694	1.0741	0.1031	yes	up	B(ii)	C00459	Nucleic acids	Nucleotides	map00240;map01100;map01232	Pyrimidine metabolism;Metabolic pathways;Nucleotide metabolism	Metabolism;Metabolism;Metabolism	Nucleotide metabolism;Global and overview maps;Global and overview maps	HMDB0001342	Nucleosides, nucleotides, and analogues	Pyrimidine nucleotides	Pyrimidine deoxyribonucleotides	365-08-2	546.009	1.46642	M+ACN+Na	C10H17N2O14P3	0	89.1	metab_2647	pos_2717	pos	54.6	2.595	0.04525	2.416	0.1148
L-malic acid	-	0.02314	0.3315	1.3701	1.2392	0.9421	-0.086	yes	down	B(i)	C00149	Organic acids	Carboxylic acids	map01100;map00630;map05211;map05200;map04964;map01200;map00620;map04922;map00020;map05230;map04742	Metabolic pathways;Glyoxylate and dicarboxylate metabolism;Renal cell carcinoma;Pathways in cancer;Proximal tubule bicarbonate reclamation;Carbon metabolism;Pyruvate metabolism;Glucagon signaling pathway;Citrate cycle (TCA cycle);Central carbon metabolism in cancer;Taste transduction	Metabolism;Metabolism;Human Diseases;Human Diseases;Organismal Systems;Metabolism;Metabolism;Organismal Systems;Metabolism;Human Diseases;Organismal Systems	Global and overview maps;Carbohydrate metabolism;Cancer: specific types;Cancer: overview;Excretory system;Global and overview maps;Carbohydrate metabolism;Endocrine system;Carbohydrate metabolism;Cancer: overview;Sensory system	HMDB0000156;PW_C000101	Organic acids and derivatives	Hydroxy acids and derivatives	Beta hydroxy acids and derivatives	97-67-6	133.014	1.32767	M-H	C4H6O5	78.2	0	metab_5662	neg_2602	neg	54.8	3.204	0.1445	3.401	0.1081
Difluorodeoxycytidine triphosphate	二氟脱氧胞苷三磷酸	0.01102	0.2684	1.3665	1.4032	1.0491	0.0692	yes	up	B(ii)	-	-	-	-	-	-	-	HMDB0251267	Nucleosides, nucleotides, and analogues	Pyrimidine nucleotides	Pyrimidine deoxyribonucleotides	-	545.007	1.35427	M+ACN+H	C9H14F2N3O13P3	0	73.7	metab_358	pos_359	pos	52.2	3.672	0.1043	3.5	0.08638
DG(18:2n6/0:0/22:6n3)	-	0.03342	0.3797	1.3574	1.1975	1.1042	0.143	yes	up	B(ii)	-	-	-	-	-	-	-	HMDB0056295	Lipids and lipid-like molecules	Glycerolipids	Diradylglycerols	-	659.509	9.34682	M-H2O-H	C44H70O5	0	53.1	metab_4987	neg_1923	neg	43.6	2.046	0.1448	1.853	0.1258
Pirarubicinol	吡柔比星醇	0.03857	0.4048	1.3454	1.2658	0.9306	-0.1038	yes	down	B(ii)	-	-	-	-	-	-	-	HMDB0256589	Phenylpropanoids and polyketides	Anthracyclines	Not Available	-	688.263	8.79668	M+Hac-H	C32H39NO12	0	67	metab_4139	neg_1074	neg	46.5	2.428	0.1515	2.609	0.1082
Dg(18:1(12z)-o(9s,10r)/18:0/0:0)	-	0.01386	0.2893	1.341	1.1496	0.9545	-0.0672	yes	down	B(ii)	-	-	-	-	-	-	-	HMDB0295928	Not Available	Not Available	Not Available	-	654.567	11.0703	M+NH4	C39H72O6	0	47.8	metab_1644	pos_1686	pos	46.2	3.381	0.09252	3.542	0.09425
(2R,3S)-2-methylisocitrate	（2R，3S）-2-甲基异柠檬酸	0.003748	0.2143	1.3324	1.1725	0.9213	-0.1183	yes	down	B(ii)	-	-	-	-	-	-	-	HMDB0303970	Organic acids and derivatives	Carboxylic acids and derivatives	Tricarboxylic acids and derivatives	-	405.029	3.2727	2M-H	C7H7O7-3	0	68	metab_3749	neg_684	neg	51	1.757	0.07848	1.907	0.05832
Sericetin	丝胶素	0.0243	0.3321	1.3292	1.1174	0.949	-0.0755	yes	down	B(i)	-	-	-	-	-	-	-	LMPK12111649	-	-	-	--	403.158	9.46815	M-H	C25H24O5	41.5	0	metab_4960	neg_1896	neg	44	2.996	0.1216	3.157	0.08578
Pe(22:6/0:0)	-	0.005813	0.2296	1.3268	1.2403	1.0347	0.0492	yes	up	B(i)	-	-	-	-	-	-	-	-	-	-	-	-	526.292	8.46613	M+H	C27H44NO7P	72.6	0	metab_995	pos_1015	pos	53.4	4.856	0.08026	4.693	0.0813
Candidin	-	0.04853	0.4468	1.3043	1.0734	0.9509	-0.0726	yes	down	B(ii)	-	-	-	-	-	-	-	HMDB0259425	Organic oxygen compounds	Organooxygen compounds	Carbohydrates and carbohydrate conjugates	-	886.455	6.22178	M+H-2H2O	C47H71NO17	0	47.3	metab_724	pos_743	pos	40.2	3.214	0.08196	3.38	0.1616
Eicosapentaenoic Acid	二十碳五烯酸	0.03698	0.3978	1.2967	1.1512	0.9414	-0.0871	yes	down	B(i)	C06428	Lipids	Fatty acids	map01040	Biosynthesis of unsaturated fatty acids	Metabolism	Lipid metabolism	HMDB0001999;PW_C001337	Lipids and lipid-like molecules	Fatty Acyls	Fatty acids and conjugates	10417-94-4	603.443	9.16682	2M-H	C20H30O2	94.8	0	metab_4203	neg_1138	neg	57.5	2.827	0.1416	3.003	0.1103
Pe(15:0/15:0)	-	0.009045	0.2539	1.2793	1.1721	1.0569	0.0798	yes	up	B(ii)	_;C00350	-;Lipids	-;Phospholipids	map01100;map00564;map00563;map04136;map05167;map05130;map04723;map04140	Metabolic pathways;Glycerophospholipid metabolism;Glycosylphosphatidylinositol (GPI)-anchor biosynthesis;Autophagy - other;Kaposi sarcoma-associated herpesvirus infection;Pathogenic Escherichia coli infection;Retrograde endocannabinoid signaling;Autophagy - animal	Metabolism;Metabolism;Metabolism;Cellular Processes;Human Diseases;Human Diseases;Organismal Systems;Cellular Processes	Global and overview maps;Lipid metabolism;Glycan biosynthesis and metabolism;Transport and catabolism;Infectious disease: viral;Infectious disease: bacterial;Nervous system;Transport and catabolism	HMDB0008889	Lipids and lipid-like molecules	Glycerophospholipids	Glycerophosphoethanolamines	_;	646.475	7.78052	M+H-H2O	C35H70NO8P	0	47.5	metab_2128	pos_2184	pos	41.4	2.693	0.04337	2.548	0.1009
Dg(18:0/lte4/0:0)	-	0.01544	0.303	1.234	1.0726	1.066	0.0922	yes	up	B(ii)	-	-	-	-	-	-	-	HMDB0295883	Not Available	Not Available	Not Available	-	814.504	10.7412	M+Cl	C44H77NO8S	0	46	metab_4486	neg_1422	neg	43.3	2.276	0.07856	2.135	0.08884
Pe(22:5(4z,7z,10z,13z,16z)/20:2(11z,14z))	-	0.007201	0.2296	1.2306	1.1523	0.9544	-0.0673	yes	down	B(ii)	_;C00350	-;Lipids	-;Phospholipids	map01100;map00564;map00563;map04136;map05167;map05130;map04723;map04140	Metabolic pathways;Glycerophospholipid metabolism;Glycosylphosphatidylinositol (GPI)-anchor biosynthesis;Autophagy - other;Kaposi sarcoma-associated herpesvirus infection;Pathogenic Escherichia coli infection;Retrograde endocannabinoid signaling;Autophagy - animal	Metabolism;Metabolism;Metabolism;Cellular Processes;Human Diseases;Human Diseases;Organismal Systems;Cellular Processes	Global and overview maps;Lipid metabolism;Glycan biosynthesis and metabolism;Transport and catabolism;Infectious disease: viral;Infectious disease: bacterial;Nervous system;Transport and catabolism	HMDB0009627	Lipids and lipid-like molecules	Glycerophospholipids	Glycerophosphoethanolamines	-	862.561	8.29388	M+FA-H	C47H80NO8P	0	40.5	metab_5203	neg_2139	neg	42.6	2.676	0.08189	2.804	0.04413
2-Chloroacetophenone	邻氯苯乙酮	0.04653	0.4415	1.2225	1.3129	1.0731	0.1018	yes	up	B(ii)	-	-	-	-	-	-	-	HMDB0245061	Organic oxygen compounds	Organooxygen compounds	Carbonyl compounds	-	137.014	1.3206	M+H-H2O	C8H7ClO	0	65.7	metab_2708	pos_2778	pos	45	2.408	0.1201	2.244	0.1297
Pe(pgj2/22:2(13z,16z))	-	1.696e-05	0.01893	1.2157	1.0738	1.0373	0.0528	yes	up	B(ii)	-	-	-	-	-	-	-	HMDB0283955	Not Available	Not Available	Not Available	-	848.546	11.5333	M-H	C47H80NO10P	0	78	metab_4580	neg_1516	neg	52.4	2.807	0.02335	2.706	0.0223
Ps(19:1(9z)/22:4(7z,10z,13z,16z))	-	0.008288	0.2477	1.2042	1.0731	1.0299	0.0425	yes	up	B(ii)	-	-	-	-	-	-	-	HMDB0256887	Lipids and lipid-like molecules	Glycerophospholipids	Glycerophosphoserines	_;	850.563	11.1391	M-H	C47H82NO10P	0	54.2	metab_4753	neg_1689	neg	46.6	4.478	0.06564	4.348	0.07107
DL-O-Phosphoserine	Dl - O -磷酸丝氨酸	0.04205	0.4208	1.1864	1.0282	0.9315	-0.1024	yes	down	B(ii)	C01005	-	-	map01100;map00970;map00270;map01200;map01230;map00260	Metabolic pathways;Aminoacyl-tRNA biosynthesis;Cysteine and methionine metabolism;Carbon metabolism;Biosynthesis of amino acids;Glycine, serine and threonine metabolism	Metabolism;Genetic Information Processing;Metabolism;Metabolism;Metabolism;Metabolism	Global and overview maps;Translation;Amino acid metabolism;Global and overview maps;Global and overview maps;Amino acid metabolism	HMDB0001721	Organic acids and derivatives	Carboxylic acids and derivatives	Amino acids, peptides, and analogues	17885-08-4	230.007	1.3165	M+FA-H	C3H8NO6P	0	60.8	metab_5671	neg_2612	neg	43.5	2.014	0.08803	2.162	0.1282
Pe(20:2(11z,14z)/22:5(4z,7z,10z,13z,16z))	-	0.04188	0.4208	1.1836	0.9842	1.0433	0.0612	yes	up	B(ii)	_;C00350	-;Lipids	-;Phospholipids	map01100;map00564;map00563;map04136;map05167;map05130;map04723;map04140	Metabolic pathways;Glycerophospholipid metabolism;Glycosylphosphatidylinositol (GPI)-anchor biosynthesis;Autophagy - other;Kaposi sarcoma-associated herpesvirus infection;Pathogenic Escherichia coli infection;Retrograde endocannabinoid signaling;Autophagy - animal	Metabolism;Metabolism;Metabolism;Cellular Processes;Human Diseases;Human Diseases;Organismal Systems;Cellular Processes	Global and overview maps;Lipid metabolism;Glycan biosynthesis and metabolism;Transport and catabolism;Infectious disease: viral;Infectious disease: bacterial;Nervous system;Transport and catabolism	HMDB0009307	Lipids and lipid-like molecules	Glycerophospholipids	Glycerophosphoethanolamines	-	876.579	11.161	M+Hac-H	C47H80NO8P	0	40.8	metab_4500	neg_1436	neg	44.5	3.279	0.08792	3.143	0.1129
13-Hydroxy-9-methoxy-10-oxo-11-octadecenoic acid	13 -羟基- 9 -甲氧基- 10 -氧代- 11 -十八碳烯酸	0.01839	0.3121	1.1824	1.0293	0.932	-0.1016	yes	down	B(ii)	-	-	-	-	-	-	-	HMDB0040901	Lipids and lipid-like molecules	Fatty Acyls	Lineolic acids and derivatives	150147-08-3	363.215	8.63952	M+Na-2H	C19H34O5	0	46.8	metab_5141	neg_2077	neg	45.3	1.822	0.09247	1.955	0.06953
PE-NMe2(18:1(11Z)/22:6(4Z,7Z,10Z,13Z,16Z,19Z))	-	0.002245	0.1617	1.1392	0.9954	0.9652	-0.0511	yes	down	B(ii)	_;C04308	-	-	map01100;map00564	Metabolic pathways;Glycerophospholipid metabolism	Metabolism;Metabolism	Global and overview maps;Lipid metabolism	HMDB0114035	Lipids and lipid-like molecules	Glycerophospholipids	Glycerophosphoethanolamines	-	862.562	8.75202	M+FA-H	C47H80NO8P	0	48.7	metab_4125	neg_1060	neg	43.8	2.833	0.05163	2.935	0.0332
Nirvanol	苯乙基内酰脲	0.005352	0.2296	1.1375	1.0557	0.9637	-0.0533	yes	down	B(ii)	C14916	-	-	-	-	-	-	HMDB0060533	Organoheterocyclic compounds	Azolidines	Imidazolidines	631-07-2;_	239.06	6.97347	M+Cl	C11H12N2O2	0	59.7	metab_5389	neg_2325	neg	48.8	3.027	0.02711	3.141	0.0744
LysoPC(O-18:0/0:0)	-	0.04755	0.444	1.1125	1.0124	0.9534	-0.0688	yes	down	B(ii)	C04317	-	-	map00565;map01100	Ether lipid metabolism;Metabolic pathways	Metabolism;Metabolism	Lipid metabolism;Global and overview maps	HMDB0011149	Lipids and lipid-like molecules	Glycerophospholipids	Glycerophosphocholines	74430-89-0	554.383	9.61297	M+FA-H	C26H56NO6P	0	69.6	metab_4320	neg_1256	neg	49.3	2.822	0.1321	2.96	0.07045
Hexadecylamine	十六烷基胺	0.02771	0.3524	1.0726	0.9254	0.9601	-0.0587	yes	down	B(ii)	-	-	-	-	-	-	-	HMDB0243891	Organic nitrogen compounds	Organonitrogen compounds	Amines	-	242.283	5.18602	M+H	C16H35N	0	48.2	metab_2571	pos_2641	pos	45.5	2.719	0.08126	2.832	0.0703
Glycerophospho-n-palmitoyl ethanolamine	-	0.001732	0.151	1.0673	0.9366	0.975	-0.0365	yes	down	B(i)	-	-	-	-	-	-	-	-	-	-	-	-	512.3	8.18172	M+Hac-H	C21H44NO7P	86.5	0	metab_4038	neg_973	neg	55.9	3.273	0.02791	3.357	0.04014
2-Hydroxystearic acid	2-羟基硬脂酸	0.03446	0.385	1.0671	1.0076	0.9309	-0.1033	yes	down	B(ii)	C03045	-	-	-	-	-	-	HMDB0062549	Lipids and lipid-like molecules	Fatty Acyls	Fatty acids and conjugates	26531-80-6	299.259	9.61297	M-H	C18H36O3	0	72.7	metab_4927	neg_1863	neg	50.8	1.657	0.09691	1.78	0.07568
N-acetyl-d-hexosamine 1-phosphate	-	0.0241	0.3315	1.0557	0.8759	0.9612	-0.0571	yes	down	B(i)	-	-	-	-	-	-	-	-	-	-	-	-	346.056	1.30533	M+FA-H	C8H16NO9P	53.3	0	metab_5678	neg_2619	neg	47.7	2.426	0.08781	2.524	0.02206
Pc(17:1/0:0)	-	0.00594	0.2296	1.0528	0.8843	0.9773	-0.0331	yes	down	B(i)	-	-	-	-	-	-	-	LMGP01050002	-	-	-	--	508.338	8.65747	M+H	C25H50NO7P	58.1	0	metab_2004	pos_2060	pos	48.8	3.616	0.02339	3.7	0.05435
Asn Leu His	天冬酰胺 亮氨酸 组氨酸	0.02311	0.3315	1.0512	0.9285	0.9672	-0.0481	yes	down	B(i)	-	-	-	-	-	-	-	-	-	-	-	-	383.203	8.23032	M+H	C16H26N6O5	68	0	metab_962	pos_982	pos	52.3	3.301	0.08355	3.413	0.05818
Pe(17:1/0:0)	-	0.03208	0.376	1.0383	0.944	0.9528	-0.0698	yes	down	B(i)	-	-	-	-	-	-	-	LMGP02050008	-	-	-	--	464.277	8.72952	M-H	C22H44NO7P	53.8	0	metab_4117	neg_1052	neg	46.2	2.36	0.05632	2.477	0.09987
Benzoyl chloride	苯酰氯	0.03586	0.393	1.0369	1.1241	1.0373	0.0528	yes	up	B(ii)	C19168	-	-	-	-	-	-	HMDB0249038	Benzenoids	Benzene and substituted derivatives	Benzoic acids and derivatives	98-88-4;_	141.009	1.33193	M+H	C7H5ClO	0	42	metab_338	pos_339	pos	40.6	3.171	0.09617	3.057	0.06351
Virginiamycin m1	-	0.04258	0.4242	1.0356	1.0511	0.9456	-0.0807	yes	down	B(ii)	C11299;_	-	-	-	-	-	-	HMDB0259836	Phenylpropanoids and polyketides	Macrolide lactams	Not Available	21411-53-0;_	506.227	4.66145	M-H2O-H	C28H35N3O7	0	57	metab_3801	neg_736	neg	46.2	2.172	0.09401	2.297	0.09248
Pc(22:5(4z,7z,10z,13z,16z)/22:6(4z,7z,10z,13z,16z,19z))	-	0.02921	0.3614	1.0118	0.944	1.0364	0.0516	yes	up	B(ii)	C00157	Lipids	Phospholipids	map01100;map00564;map00590;map00591;map00592;map05231;map04723	Metabolic pathways;Glycerophospholipid metabolism;Arachidonic acid metabolism;Linoleic acid metabolism;alpha-Linolenic acid metabolism;Choline metabolism in cancer;Retrograde endocannabinoid signaling	Metabolism;Metabolism;Metabolism;Metabolism;Metabolism;Human Diseases;Organismal Systems	Global and overview maps;Lipid metabolism;Lipid metabolism;Lipid metabolism;Lipid metabolism;Cancer: overview;Nervous system	HMDB0008682	Lipids and lipid-like molecules	Glycerophospholipids	Glycerophosphocholines	-	938.595	10.3671	M+Hac-H	C52H82NO8P	0	43.3	metab_4799	neg_1735	neg	45.3	3.19	0.05521	3.078	0.09269
Trans-3-indoleacrylic acid	-	0.0221	0.3258	1.0013	0.8875	1.0236	0.0337	yes	up	B(i)	-	-	-	-	-	-	-	HMDB0000734	Organoheterocyclic compounds	Indoles and derivatives	Indoles	29953-71-7	188.07	1.26443	M+H	C11H9NO2	56.5	0	metab_313	pos_314	pos	49.3	3.681	0.04503	3.596	0.06285

## Sheet: SCC 72 h vs CS 72 h
Metabolite	P_value	FDR	VIP_pred_OPLS-DA	VIP_PLS-DA	FC(PX72h/SY72h)	Log2FC(PX72h/SY72h)	Significant	Regulate	level	KEGG Compound ID	KEGG Compound First Category	KEGG Compound Second Category	KEGG Pathway ID	KEGG Pathway Description	KEGG Pathway First Category	KEGG Pathway Second Category	Library ID	HMDB Superclass	HMDB Class	HMDB Subclass	CAS ID	M/Z	Retention time	Adducts	Formula	Fragmentation Score	Theoretical Fragmentation Score	Metab ID	ID	Mode	Score	px72h_mean	px72h_SD	sy72h_mean	sy72h_SD
Koryoginsenoside R1	0.000435	0.02897	3.2519	3.1592	0.4878	-1.0355	yes	down	B(ii)	-	-	-	-	-	-	-	HMDB0041351	Lipids and lipid-like molecules	Prenol lipids	Triterpenoids	171674-97-8	886.547	7.4557	M+NH4	C46H76O15	0	43.4	metab_886	pos_906	pos	42.5	1.223	0.6	2.507	0.1168
N-Arachidonoyl Asparagine	1.2e-07	0.0003342	3.2395	3.0325	1.4341	0.5202	yes	up	B(ii)	-	-	-	-	-	-	-	HMDB0241991	Not Available	Not Available	Not Available	-	436.318	10.1149	M+NH4	C24H38N2O4	0	42.2	metab_1768	pos_1816	pos	46	3.472	0.1188	2.421	0.1549
Dihomo-gamma-linolenic acid	0.01733	0.107	2.9973	2.8434	0.3983	-1.3282	yes	down	B(i)	C03242;_	-	-	map01100;map00591;map01040	Metabolic pathways;Linoleic acid metabolism;Biosynthesis of unsaturated fatty acids	Metabolism;Metabolism;Metabolism	Global and overview maps;Lipid metabolism;Lipid metabolism	HMDB0002925;HMDB0247333	Lipids and lipid-like molecules	Fatty Acyls	Fatty acids and conjugates	1783-84-2;_	324.289	8.62363	M+NH4	C20H34O2	68.1	0	metab_1022	pos_1042	pos	50	0.8881	0.1517	2.23	1.145
Mimosine	0.0004784	0.02966	2.8792	2.8157	2.111	1.0779	yes	up	B(ii)	C04771	-	-	-	-	-	-	HMDB0015188	Organic acids and derivatives	Carboxylic acids and derivatives	Amino acids, peptides, and analogues	500-44-7	243.062	1.1825	M+FA-H	C8H10N2O4	0	97	metab_5780	neg_2721	neg	57.8	1.856	0.08823	0.8792	0.4629
Dimethylsphingosine	4.47e-05	0.011	2.773	2.6095	1.4273	0.5133	yes	up	B(ii)	-	-	-	-	-	-	-	HMDB0251406	Organic oxygen compounds	Organooxygen compounds	Alcohols and polyols	-	320.258	9.18627	M+H-2H2O	C20H37NO4	0	46.7	metab_1139	pos_1159	pos	44.6	2.799	0.1728	1.961	0.2453
Pyropheophytin b	0.01606	0.103	2.7558	2.3529	0.6214	-0.6863	yes	down	B(ii)	C19506	-	-	-	-	-	-	HMDB0034248	Benzenoids	Benzene and substituted derivatives	Styrenes	77331-75-0	885.554	5.60755	M+Hac-H	C53H70N4O4	0	54.5	metab_5438	neg_2374	neg	43	1.507	0.7401	2.425	0.2389
Arachidonic acid	0.0009678	0.03802	2.6456	2.6018	1.583	0.6627	yes	up	B(i)	C00219	Lipids	Fatty acids	map05140;map04666;map04750;map04270;map04217;map04216;map05146;map00590;map00591;map04921;map04923;map04925;map01040;map04726;map04745;map01100;map04664;map04723;map04912;map04913;map04730;map04611	Leishmaniasis;Fc gamma R-mediated phagocytosis;Inflammatory mediator regulation of TRP channels;Vascular smooth muscle contraction;Necroptosis;Ferroptosis;Amoebiasis;Arachidonic acid metabolism;Linoleic acid metabolism;Oxytocin signaling pathway;Regulation of lipolysis in adipocytes;Aldosterone synthesis and secretion;Biosynthesis of unsaturated fatty acids;Serotonergic synapse;Phototransduction …	Human Diseases;Organismal Systems;Organismal Systems;Organismal Systems;Cellular Processes;Cellular Processes;Human Diseases;Metabolism;Metabolism;Organismal Systems;Organismal Systems;Organismal Systems;Metabolism;Organismal Systems;Organismal Systems;Metabolism;Organismal Systems;Organismal Systems;Organismal Systems;Organismal Systems;Organismal Systems;Organismal Systems	Infectious disease: parasitic;Immune system;Sensory system;Circulatory system;Cell growth and death;Cell growth and death;Infectious disease: parasitic;Lipid metabolism;Lipid metabolism;Endocrine system;Endocrine system;Endocrine system;Lipid metabolism;Nervous system;Sensory system;Global and overview maps;Immune system;Nervous system;Endocrine system;Endocrine system;Nervous system;Immune system	HMDB0001043;LMFA01030001;PW_C000821	Lipids and lipid-like molecules	Fatty Acyls	Fatty acids and conjugates	506-32-1;	607.473	9.5568	2M-H	C20H32O2	68.9	0	metab_4938	neg_1874	neg	49.6	2.278	0.1232	1.439	0.4291
Isoferuloyl C1-glucuronide	0.03424	0.1498	2.638	2.4866	0.4893	-1.0311	yes	down	B(ii)	-	-	-	-	-	-	-	HMDB0041749	Phenylpropanoids and polyketides	Cinnamic acids and derivatives	Hydroxycinnamic acids and derivatives	-	741.193	10.1597	2M+H	C16H18O10	0	43.2	metab_1762	pos_1809	pos	36.2	1.054	1.037	2.154	0.3668
Glyceryl palmitoleate	1.28e-05	0.007537	2.5435	2.3799	1.2677	0.3422	yes	up	B(i)	-	-	-	-	-	-	-	HMDB0243951	Lipids and lipid-like molecules	Glycerolipids	Monoradylglycerols	-	329.268	9.06327	M+H	C19H36O4	80.5	0	metab_1116	pos_1136	pos	52.7	3.23	0.07166	2.548	0.1983
Guanosine 2',3'-cyclic phosphate	0.007256	0.0743	2.4831	2.5326	1.5533	0.6354	yes	up	B(ii)	_;C06194	-;Nucleic acids	-;Cyclic nucleotides	map01100;map00230	Metabolic pathways;Purine metabolism	Metabolism;Metabolism	Global and overview maps;Nucleotide metabolism	HMDB0011629	Lipids and lipid-like molecules	Sphingolipids	Glycosphingolipids	15718-49-7;634-02-6	380.017	1.57165	M+Cl	C10H12N5O7P	0	68.8	metab_5550	neg_2486	neg	51	2.49	0.1018	1.603	0.6386
Delphinidin 3-rutinoside	0.02476	0.1282	2.4578	2.6323	0.4356	-1.1988	yes	down	B(ii)	C16315	-	-	-	-	-	-	HMDB0038001	Phenylpropanoids and polyketides	Flavonoids	Flavonoid glycosides	15674-58-5;	592.139	1.3165	M-H2O-H	C27H31O16+	0	46.3	metab_5665	neg_2605	neg	42.4	0.7519	0.1665	1.726	0.8881
L-Lysine	0.002921	0.05343	2.4068	2.2577	2.024	1.0172	yes	up	B(i)	C00047	Peptides	Amino acids	map01100;map00310;map02010;map00300;map01210;map00780;map00470;map01230;map04974;map00970	Metabolic pathways;Lysine degradation;ABC transporters;Lysine biosynthesis;2-Oxocarboxylic acid metabolism;Biotin metabolism;D-Amino acid metabolism;Biosynthesis of amino acids;Protein digestion and absorption;Aminoacyl-tRNA biosynthesis	Metabolism;Metabolism;Environmental Information Processing;Metabolism;Metabolism;Metabolism;Metabolism;Metabolism;Organismal Systems;Genetic Information Processing	Global and overview maps;Amino acid metabolism;Membrane transport;Amino acid metabolism;Global and overview maps;Metabolism of cofactors and vitamins;Metabolism of other amino acids;Global and overview maps;Digestive system;Translation	HMDB0000182;PW_C000118	Organic acids and derivatives	Carboxylic acids and derivatives	Amino acids, peptides, and analogues	56-87-1	293.218	1.00495	2M+H	C6H14N2O2	91.7	0	metab_3019	pos_3090	pos	57	1.45	0.1356	0.7164	0.4393
Didemnin A	0.009877	0.08375	2.3479	2.116	0.6752	-0.5667	yes	down	B(ii)	C16862;_	-	-	-	-	-	-	HMDB0251219	Organic acids and derivatives	Peptidomimetics	Depsipeptides	137219-37-5;_	977.538	10.0971	M+Cl	C49H78N6O12	0	61.1	metab_4842	neg_1778	neg	45.5	1.43	0.4941	2.118	0.193
Hexadecanamide	0.004446	0.06258	2.3459	2.2368	0.7999	-0.3221	yes	down	B(i)	-	-	-	-	-	-	-	HMDB0012273;LMFA08010009	Lipids and lipid-like molecules	Fatty Acyls	Fatty amides	629-54-9;	511.521	9.71673	2M+H	C16H33NO	86	0	metab_1210	pos_1232	pos	54.4	2.946	0.1618	3.683	0.4676
7-Methyl-cholic acid	0.0003227	0.02369	2.3241	2.2486	1.2464	0.3178	yes	up	B(ii)	-	-	-	-	-	-	-	HMDB0244296	Lipids and lipid-like molecules	Steroids and steroid derivatives	Bile acids, alcohols and derivatives	-	405.298	9.31958	M+H-H2O	C25H42O5	0	54.4	metab_1864	pos_1919	pos	45.9	3.212	0.1582	2.577	0.2437
Pi(18:0/20:4)	0.00898	0.07952	2.2872	2.0103	0.8182	-0.2895	yes	down	B(i)	-	-	-	-	-	-	-	HMDB0009815	Lipids and lipid-like molecules	Glycerophospholipids	Glycerophosphoinositols	206059-96-3	885.55	9.22282	M-H	C47H83O13P	37.6	0	metab_4225	neg_1160	neg	43	2.849	0.4678	3.482	0.1048
6a, 3'-p-Dihydroxypaclitaxel	0.007429	0.0743	2.2386	2.0505	0.6848	-0.5463	yes	down	B(ii)	-	-	-	-	-	-	-	HMDB0060795	Benzenoids	Benzene and substituted derivatives	Benzoic acids and derivatives	-	870.262	6.84915	M-H2O-H	C45H47NO18	0	68	metab_5397	neg_2333	neg	47.7	1.401	0.4584	2.046	0.1153
(S)-10,16-Dihydroxyhexadecanoic acid	0.01702	0.1061	2.2365	2.2427	1.59	0.669	yes	up	B(ii)	C08285	-	-	map00073	Cutin, suberine and wax biosynthesis	Metabolism	Lipid metabolism	HMDB0037798	Lipids and lipid-like molecules	Fatty Acyls	Fatty acids and conjugates	69232-67-3	352.245	8.72495	M+ACN+Na	C16H32O4	0	43.5	metab_1035	pos_1055	pos	46.1	2.261	0.5661	1.422	0.4441
Pc(lte4/18:1(9z))	0.007688	0.07502	2.1941	2.0902	0.5352	-0.9018	yes	down	B(ii)	-	-	-	-	-	-	-	HMDB0286450	Not Available	Not Available	Not Available	-	977.538	8.72952	M+Cl	C49H87N2O11PS	0	55.9	metab_4119	neg_1054	neg	43.6	0.7279	0.2779	1.36	0.3737
Docosapentaenoic acid (22n-3)	0.02018	0.1148	2.1698	2.0894	1.6933	0.7598	yes	up	B(ii)	C16513	-	-	map01040	Biosynthesis of unsaturated fatty acids	Metabolism	Lipid metabolism	HMDB0006528	Lipids and lipid-like molecules	Fatty Acyls	Fatty acids and conjugates	24880-45-3	705.515	9.46815	2M+FA-H	C22H34O2	0	40.6	metab_4291	neg_1227	neg	44	1.695	0.5659	1.001	0.2441
4-Hydroxycinnamoylagmatine	0.02045	0.1157	2.1681	2.0918	0.3365	-1.5712	yes	down	B(ii)	C04498	-	-	map01100	Metabolic pathways	Metabolism	Global and overview maps	HMDB0033460	Phenylpropanoids and polyketides	Cinnamic acids and derivatives	Hydroxycinnamic acids and derivatives	7295-86-5	335.172	4.84448	M+Hac-H	C14H20N4O2	0	50.6	metab_3808	neg_743	neg	47.7	0.3786	0.1223	1.125	0.653
NADHX	0.01012	0.08453	2.1225	2.1289	0.6589	-0.6019	yes	down	B(ii)	C04856	-	-	-	-	-	-	HMDB0059644	Nucleosides, nucleotides, and analogues	Purine nucleotides	Purine nucleotide sugars	116561-22-9	682.132	3.03072	M-H	C21H31N7O15P2	0	40.1	metab_5524	neg_2460	neg	42.2	1.242	0.3104	1.885	0.3897
L-Prolinamide	0.0005228	0.03103	2.1082	2.0074	1.4912	0.5765	yes	up	B(i)	C19781;_	-	-	-	-	-	-	-;HMDB0253910	Organic acids and derivatives	Carboxylic acids and derivatives	Amino acids, peptides, and analogues	7531-52-4;_	115.086	0.993783	M+H	C5H10N2O	99.9	0	metab_3023	pos_3094	pos	56.9	1.618	0.09364	1.085	0.2427
GPEtn(16:0/18:1)	0.001245	0.04087	2.0789	1.9909	1.2071	0.2716	yes	up	B(i)	-	-	-	-	-	-	-	HMDB0008926	Lipids and lipid-like molecules	Glycerophospholipids	Glycerophosphoethanolamines	-	718.538	11.5169	M+H	C39H76NO8P	44.6	0	metab_1578	pos_1620	pos	42.3	3.141	0.1295	2.602	0.2676
L-threo-sphinganine	0.03695	0.1551	2.0725	1.9903	1.2713	0.3462	yes	up	B(ii)	-	-	-	-	-	-	-	HMDB0304406	Organic nitrogen compounds	Organonitrogen compounds	Amines	-	341.268	9.74972	M+K	C18H40NO2+	0	40.6	metab_1216	pos_1238	pos	43.7	3.365	0.09052	2.647	0.7251
'5,8,11-trihydroxyoctadec-9-enoic acid'	0.0002898	0.02319	2.0374	1.8807	1.2025	0.266	yes	up	B(i)	-	-	-	-	-	-	-	-	-	-	-	-	331.247	7.01873	M+H	C18H34O5	59.2	0	metab_821	pos_841	pos	47.9	2.69	0.1349	2.237	0.1535
(6Z,9Z,12Z,15Z,18Z,21Z)-Tetracosa-6,9,12,15,18,21-hexaenoylcarnitine	0.0002444	0.02094	2.0354	1.9128	0.7932	-0.3342	yes	down	B(ii)	-	-	-	-	-	-	-	HMDB0241636	Lipids and lipid-like molecules	Fatty Acyls	Fatty acid esters	-	544.365	7.7313	M+FA-H	C31H49NO4	0	47.1	metab_3986	neg_921	neg	47	1.803	0.0458	2.273	0.2025
'octadeca-10,12-dienoic acid'	0.02936	0.1392	2.0301	1.9706	0.7197	-0.4745	yes	down	B(i)	-	-	-	-	-	-	-	-	-	-	-	-	263.237	7.97167	M+H-H2O	C18H32O2	36.7	0	metab_2107	pos_2163	pos	45.8	1.772	0.1869	2.462	0.6386
GPEtn(20:5/20:4)	0.01461	0.09806	1.9902	1.7464	1.2559	0.3287	yes	up	B(i)	-	-	-	-	-	-	-	HMDB0009465	Lipids and lipid-like molecules	Glycerophospholipids	Glycerophosphoethanolamines	-	786.505	10.2937	M+H	C45H72NO8P	51.6	0	metab_1718	pos_1765	pos	41.6	2.454	0.2817	1.954	0.3049
L-ornithine	0.002607	0.05131	1.9453	1.8369	1.2724	0.3475	yes	up	B(i)	C00077	Peptides	Amino acids	map01100;map00220;map02010;map01210;map00470;map00330;map00480;map01230	Metabolic pathways;Arginine biosynthesis;ABC transporters;2-Oxocarboxylic acid metabolism;D-Amino acid metabolism;Arginine and proline metabolism;Glutathione metabolism;Biosynthesis of amino acids	Metabolism;Metabolism;Environmental Information Processing;Metabolism;Metabolism;Metabolism;Metabolism;Metabolism	Global and overview maps;Amino acid metabolism;Membrane transport;Global and overview maps;Metabolism of other amino acids;Amino acid metabolism;Metabolism of other amino acids;Global and overview maps	HMDB0000214	Organic acids and derivatives	Carboxylic acids and derivatives	Amino acids, peptides, and analogues	70-26-8	133.096	1.00495	M+H	C5H12N2O2	99.9	0	metab_3020	pos_3091	pos	57.6	2.247	0.09841	1.766	0.2795
Triethylene glycol bis(3-tert-butyl-4-hydroxy-5-methylphenyl)propionate	4.68e-07	0.0006533	1.9321	1.8044	1.1355	0.1834	yes	up	B(i)	-	-	-	-	-	-	-	HMDB0248490	Benzenoids	Benzene and substituted derivatives	Phenylpropanes	-	604.383	8.37648	M+NH4	C34H50O8	57.1	0	metab_2054	pos_2110	pos	49.4	3.15	0.04253	2.774	0.06857
LysoPE(22:6(4Z,7Z,10Z,13Z,16Z,19Z)/0:0)	0.002594	0.05131	1.9316	1.8748	1.3862	0.4712	yes	up	B(ii)	-	-	-	-	-	-	-	HMDB0011526	Lipids and lipid-like molecules	Glycerophospholipids	Glycerophosphoethanolamines	-	570.283	9.99577	M+FA-H	C27H44NO7P	0	97.3	metab_4853	neg_1789	neg	56.6	1.773	0.08883	1.279	0.291
9(S)-HpODE	0.003075	0.05351	1.9125	1.8694	0.64	-0.6438	yes	down	B(i)	C14827	-	-	map01100;map00591	Metabolic pathways;Linoleic acid metabolism	Metabolism;Metabolism	Global and overview maps;Lipid metabolism	HMDB0006940;HMDB0062434;HMDB0006940	Lipids and lipid-like molecules	Fatty Acyls	Lineolic acids and derivatives	29774-12-7;_	311.221	7.62792	M-H	C18H32O4	71.3	0	metab_3958	neg_893	neg	49.6	0.8941	0.2638	1.397	0.1776
Cyclacillin	0.0007524	0.03557	1.8998	1.8256	1.3498	0.4327	yes	up	B(ii)	C12766	-	-	-	-	-	-	HMDB0015135	Organoheterocyclic compounds	Lactams	Beta lactams	3485-14-1	400.156	9.82678	M+Hac-H	C15H23N3O4S	0	93.1	metab_4361	neg_1297	neg	51.8	1.725	0.111	1.278	0.201
3-Phenylpropyl acetate	0.0394	0.1609	1.8914	1.96	1.3613	0.445	yes	up	B(ii)	C17663	-	-	-	-	-	-	HMDB0033386	Benzenoids	Benzene and substituted derivatives	Not Available	122-72-5	177.092	6.5265	M-H	C11H14O2	0	97	metab_5413	neg_2349	neg	58.1	2.404	0.05031	1.766	0.6578
Monobutyl phthalate	0.01014	0.08453	1.8784	1.9384	1.2446	0.3156	yes	up	B(i)	-	-	-	-	-	-	-	HMDB0013247	Benzenoids	Benzene and substituted derivatives	Benzoic acids and derivatives	131-70-4	223.095	6.5136	M+H	C12H14O4	94.4	0	metab_2261	pos_2317	pos	55.3	2.804	0.1332	2.253	0.4057
LysoPE(20:3(8Z,11Z,14Z)/0:0)	0.02924	0.139	1.8667	1.81	1.2948	0.3727	yes	up	B(ii)	-	-	-	-	-	-	-	HMDB0011516	Lipids and lipid-like molecules	Glycerophospholipids	Glycerophosphoethanolamines	-	504.304	9.39742	M+H	C25H46NO7P	0	64.3	metab_1841	pos_1895	pos	45.8	2.521	0.1131	1.947	0.5416
Uridine 5'-diphosphate	7.55e-05	0.01404	1.8598	1.8497	0.8748	-0.193	yes	down	B(i)	C00015	Nucleic acids	Nucleotides	map01100;map00240;map04080;map01232;map01240	Metabolic pathways;Pyrimidine metabolism;Neuroactive ligand-receptor interaction;Nucleotide metabolism;Biosynthesis of cofactors	Metabolism;Metabolism;Environmental Information Processing;Metabolism;Metabolism	Global and overview maps;Nucleotide metabolism;Signaling molecules and interaction;Global and overview maps;Global and overview maps	HMDB0000295;PW_C000201	Nucleosides, nucleotides, and analogues	Pyrimidine nucleotides	Pyrimidine ribonucleotides	58-98-0	402.995	1.57165	M-H	C9H14N2O12P2	75.8	0	metab_5549	neg_2485	neg	52.7	2.809	0.07396	3.211	0.1343
16b-Hydroxystanozolol	0.007682	0.07502	1.8594	1.7274	1.1918	0.2531	yes	up	B(ii)	-	-	-	-	-	-	-	HMDB0003166	Lipids and lipid-like molecules	Steroids and steroid derivatives	Estrane steroids	125590-76-3	399.26	11.5281	M+CH3OH+Na	C21H32N2O2	0	52.8	metab_1468	pos_1506	pos	45.6	2.834	0.1494	2.378	0.3013
(9Z)-12-Hydroxyoctadec-9-enoylcarnitine	0.02152	0.1186	1.8521	1.9752	0.7002	-0.5142	yes	down	B(ii)	-	-	-	-	-	-	-	HMDB0241536	Lipids and lipid-like molecules	Fatty Acyls	Fatty acid esters	-	486.345	7.4941	M+FA-H	C25H47NO5	0	65.9	metab_3946	neg_881	neg	48.8	1.324	0.2757	1.891	0.4301
N(4)-Oleylcytosine arabinoside	0.001221	0.04063	1.8464	1.8156	1.4196	0.5055	yes	up	B(ii)	-	-	-	-	-	-	-	HMDB0255284	Nucleosides, nucleotides, and analogues	Pyrimidine nucleosides	Not Available	-	538.35	9.27915	M+FA-H	C27H47N3O5	0	65.1	metab_5016	neg_1952	neg	47.2	1.492	0.07976	1.051	0.2291
(4E,14Z)-2-Aminooctadeca-4,14-diene-1,3-diol	0.01083	0.08653	1.8447	1.7509	0.8698	-0.2013	yes	down	B(ii)	-	-	-	-	-	-	-	HMDB0242112	Organic nitrogen compounds	Organonitrogen compounds	Amines	-	280.263	8.15167	M+H-H2O	C18H35NO2	0	40.3	metab_945	pos_965	pos	46.8	3.253	0.1134	3.74	0.3646
N-(3-methylbutyl)-7-oxoazepane-2-carboxamide	0.002674	0.0518	1.8359	1.7673	1.2764	0.352	yes	up	B(i)	-	-	-	-	-	-	-	-	-	-	-	-	227.177	9.02962	M+H	C12H22N2O2	63.1	0	metab_1103	pos_1123	pos	48	2.046	0.07582	1.603	0.263
Monoisobutylphthalic Acid	0.0112	0.08799	1.83	1.8894	1.1755	0.2333	yes	up	B(i)	-	-	-	-	-	-	-	-	-	-	-	-	221.083	6.51533	M-H	C12H14O4	55.3	0	metab_5415	neg_2351	neg	50.1	3.463	0.08514	2.946	0.3989
S-sulfanylglutathione	0.01392	0.09527	1.8276	1.7549	1.1903	0.2513	yes	up	B(ii)	C17267;_	-	-	map01100;map00920	Metabolic pathways;Sulfur metabolism	Metabolism;Metabolism	Global and overview maps;Energy metabolism	HMDB0304477	Organic acids and derivatives	Carboxylic acids and derivatives	Amino acids, peptides, and analogues	-;_	377.012	1.18627	M+K	C10H16N3O6S2-	0	54.5	metab_2777	pos_2848	pos	46.3	3.134	0.1372	2.633	0.3893
GPEtn(18:1/20:3)	4.04e-05	0.011	1.8236	1.677	1.1191	0.1624	yes	up	B(i)	-	-	-	-	-	-	-	HMDB0009034	Lipids and lipid-like molecules	Glycerophospholipids	Glycerophosphoethanolamines	-	768.552	11.0591	M+H	C43H78NO8P	53.9	0	metab_1379	pos_1417	pos	45.1	3.241	0.09921	2.896	0.071
Stearic acid	0.01244	0.0917	1.8137	1.6514	0.7744	-0.3688	yes	down	B(i)	C01530	Lipids	Fatty acids	map01100;map04745;map01040;map00061	Metabolic pathways;Phototransduction - fly;Biosynthesis of unsaturated fatty acids;Fatty acid biosynthesis	Metabolism;Organismal Systems;Metabolism;Metabolism	Global and overview maps;Sensory system;Lipid metabolism;Lipid metabolism	HMDB0000827;LMFA01010018;PW_C000661	Lipids and lipid-like molecules	Fatty Acyls	Fatty acids and conjugates	1957/11/4;57-11-4;	567.537	10.1986	2M-H	C18H36O2	92.8	0	metab_4431	neg_1367	neg	57.4	1.483	0.2311	1.915	0.2595
2-linoleoyl glycerol	0.001583	0.04575	1.7991	1.7225	1.1246	0.1694	yes	up	B(i)	-	-	-	-	-	-	-	HMDB0245187	Lipids and lipid-like molecules	Fatty Acyls	Lineolic acids and derivatives	-	355.283	9.27492	M+H	C21H38O4	77	0	metab_1158	pos_1178	pos	53.4	3.665	0.07686	3.259	0.2187
Citrulline	0.002359	0.05035	1.7766	1.6623	1.1824	0.2417	yes	up	B(i)	C00327	Peptides	Amino acids	map01100;map00220;map01230	Metabolic pathways;Arginine biosynthesis;Biosynthesis of amino acids	Metabolism;Metabolism;Metabolism	Global and overview maps;Amino acid metabolism;Global and overview maps	HMDB0000904;PW_C000723	Organic acids and derivatives	Carboxylic acids and derivatives	Amino acids, peptides, and analogues	372-75-8	174.088	1.15983	M-H	C6H13N3O3	99.5	0	metab_3426	neg_352	neg	58.3	2.541	0.08905	2.149	0.2204
Flavin mononucleotide	0.001631	0.04596	1.7639	1.6341	0.77	-0.377	yes	down	B(ii)	C00061	Vitamins and cofactors	Cofactors	map01100;map01240;map00190;map04977;map00740	Metabolic pathways;Biosynthesis of cofactors;Oxidative phosphorylation;Vitamin digestion and absorption;Riboflavin metabolism	Metabolism;Metabolism;Metabolism;Organismal Systems;Metabolism	Global and overview maps;Global and overview maps;Energy metabolism;Digestive system;Metabolism of cofactors and vitamins	HMDB0001520	Nucleosides, nucleotides, and analogues	Flavin nucleotides	Not Available	146-17-8	455.098	3.57935	M-H	C17H21N4O9P	0	73.6	metab_5494	neg_2430	neg	51.5	1.239	0.1814	1.609	0.1096
L-proline	0.004142	0.06118	1.7199	1.6414	1.1817	0.2409	yes	up	B(i)	C00148	Peptides	Amino acids	map01100;map04978;map02010;map00470;map00330;map04974;map01230;map00970;map05230	Metabolic pathways;Mineral absorption;ABC transporters;D-Amino acid metabolism;Arginine and proline metabolism;Protein digestion and absorption;Biosynthesis of amino acids;Aminoacyl-tRNA biosynthesis;Central carbon metabolism in cancer	Metabolism;Organismal Systems;Environmental Information Processing;Metabolism;Metabolism;Organismal Systems;Metabolism;Genetic Information Processing;Human Diseases	Global and overview maps;Digestive system;Membrane transport;Metabolism of other amino acids;Amino acid metabolism;Digestive system;Global and overview maps;Translation;Cancer: overview	HMDB0000162;PW_C000106	Organic acids and derivatives	Carboxylic acids and derivatives	Amino acids, peptides, and analogues	147-85-3	116.07	1.00495	M+H	C5H9NO2	99.9	0	metab_3021	pos_3092	pos	57.4	2.569	0.0991	2.174	0.2421
Cer(d18:1/PGE2)	0.03115	0.144	1.7129	1.6166	1.1922	0.2536	yes	up	B(ii)	-	-	-	-	-	-	-	HMDB0290005	Not Available	Not Available	Not Available	-	666.528	10.1709	M+CH3OH+H	C38H67NO6	0	42.9	metab_1758	pos_1805	pos	40.8	2.81	0.129	2.357	0.4242
Digitoxigenin 3-[glucosyl-(1->6)-glucosyl-(1->4)-2,6-dideoxyribohexoside]	0.01343	0.0943	1.6878	1.5057	0.9114	-0.1339	yes	down	B(ii)	-	-	-	-	-	-	-	HMDB0034321	Lipids and lipid-like molecules	Steroids and steroid derivatives	Steroid lactones	220710-06-5	846.441	7.32188	M+NH4, M+K, M+Na	C41H64O17	0	44.8	metab_3046	pos_3118	pos	45.9	3.763	0.2964	4.129	0.04021
Pe(15:0/20:5(5z,8z,11z,14z,17z))	0.0182	0.1092	1.6834	1.4992	1.4027	0.4882	yes	up	B(ii)	_;C00350	-;Lipids	-;Phospholipids	map01100;map00564;map00563;map04136;map05167;map05130;map04723;map04140	Metabolic pathways;Glycerophospholipid metabolism;Glycosylphosphatidylinositol (GPI)-anchor biosynthesis;Autophagy - other;Kaposi sarcoma-associated herpesvirus infection;Pathogenic Escherichia coli infection;Retrograde endocannabinoid signaling;Autophagy - animal	Metabolism;Metabolism;Metabolism;Cellular Processes;Human Diseases;Human Diseases;Organismal Systems;Cellular Processes	Global and overview maps;Lipid metabolism;Glycan biosynthesis and metabolism;Transport and catabolism;Infectious disease: viral;Infectious disease: bacterial;Nervous system;Transport and catabolism	HMDB0008906	Lipids and lipid-like molecules	Glycerophospholipids	Glycerophosphoethanolamines	_;	768.482	10.0633	M+FA-H	C40H70NO8P	0	48.3	metab_4410	neg_1346	neg	44.4	1.279	0.2117	0.9118	0.2387
Benzoic Acid	0.005254	0.06587	1.6833	1.6698	1.2103	0.2754	yes	up	B(i)	C00180;C00539	-	-	map01100	Metabolic pathways	Metabolism	Global and overview maps	-;HMDB0001870	Benzenoids	Benzene and substituted derivatives	Benzoic acids and derivatives	65-85-0	121.029	6.5265	M-H	C7H6O2	68.1	0	metab_3847	neg_782	neg	51.8	2.302	0.08155	1.902	0.263
PI(22:3(10Z,13Z,16Z)/PGF1alpha)	0.02251	0.1218	1.6724	1.6224	1.1962	0.2584	yes	up	B(ii)	-	-	-	-	-	-	-	HMDB0277890	Not Available	Not Available	Not Available	-	1002.61	8.88328	M+	C52H91O16P	0	41.9	metab_1068	pos_1088	pos	41.4	2.738	0.05823	2.289	0.4042
D-lysine	0.006013	0.06917	1.672	1.5918	1.1171	0.1598	yes	up	B(i)	C00739	Peptides	Amino acids	map01100;map00310;map00470	Metabolic pathways;Lysine degradation;D-Amino acid metabolism	Metabolism;Metabolism;Metabolism	Global and overview maps;Amino acid metabolism;Metabolism of other amino acids	HMDB0003405	Organic acids and derivatives	Carboxylic acids and derivatives	Amino acids, peptides, and analogues	923-27-3	147.112	1.00495	M+H	C6H14N2O2	96.4	0	metab_17	pos_18	pos	57.9	3.605	0.0548	3.227	0.261
Docosa-4,7,10,13,16-pentaenoyl carnitine	0.007331	0.0743	1.661	1.6034	0.8611	-0.2158	yes	down	B(ii)	-	-	-	-	-	-	-	HMDB0006321	Lipids and lipid-like molecules	Fatty Acyls	Fatty acid esters	_;	518.349	7.57227	M+FA-H	C29H47NO4	0	49.5	metab_5307	neg_2243	neg	48.8	2.244	0.09228	2.606	0.2477
Pipecolic acid	0.006623	0.0716	1.6517	1.5734	1.1163	0.1587	yes	up	B(i)	C00408	-	-	map01100;map00310	Metabolic pathways;Lysine degradation	Metabolism;Metabolism	Global and overview maps;Amino acid metabolism	HMDB0000070;HMDB0000716;HMDB0000070	Organic acids and derivatives	Carboxylic acids and derivatives	Amino acids, peptides, and analogues	3105-95-1;535-75-1	130.086	1.00495	M+H	C6H11NO2	96.2	0	metab_16	pos_17	pos	57.9	3.572	0.06353	3.2	0.2591
Tetrahydropersin	0.02719	0.1337	1.6504	1.5793	1.1269	0.1723	yes	up	B(ii)	-	-	-	-	-	-	-	HMDB0036344	Lipids and lipid-like molecules	Fatty Acyls	Fatty alcohols	163955-67-7;	439.342	9.73873	M+CH3OH+Na	C23H44O4	0	51.2	metab_1214	pos_1236	pos	44.5	3.846	0.1149	3.413	0.3944
Isofraxidin	0.003025	0.05351	1.6481	1.5947	1.1246	0.1694	yes	up	B(i)	C17480	-	-	-	-	-	-	HMDB0253642	Phenylpropanoids and polyketides	Coumarins and derivatives	Hydroxycoumarins	486-21-5;_	223.062	0.949117	M+H	C11H10O5	41	0	metab_2	pos_3	pos	44.1	3.285	0.1006	2.921	0.2065
Pi(40:6)	0.02247	0.1218	1.6378	1.4726	0.9114	-0.1338	yes	down	B(i)	-	-	-	-	-	-	-	HMDB0009821	Lipids and lipid-like molecules	Glycerophospholipids	Glycerophosphoinositols	-	909.551	9.5568	M-H	C49H83O13P	82.9	0	metab_4936	neg_1872	neg	52.8	3.828	0.3344	4.2	0.05098
Stearoylcarnitine	0.01113	0.08786	1.5911	1.4462	0.846	-0.2413	yes	down	B(ii)	-	-	-	-	-	-	-	HMDB0000848	Lipids and lipid-like molecules	Fatty Acyls	Fatty acid esters	25597-09-5;	426.361	8.0919	M-H	C25H49NO4	0	94.7	metab_5234	neg_2170	neg	54.2	1.824	0.1419	2.156	0.22
(S)-a-Amino-2,5-dihydro-5-oxo-4-isoxazolepropanoic acid N2-glucoside	0.005533	0.06715	1.5864	1.5779	1.1468	0.1976	yes	up	B(ii)	-	-	-	-	-	-	-	HMDB0029404	Organic oxygen compounds	Organooxygen compounds	Carbohydrates and carbohydrate conjugates	29790-46-3	333.092	1.1825	M-H	C12H18N2O9	0	57.1	metab_3487	neg_413	neg	47.1	2.68	0.1118	2.337	0.2112
Tributyl citrate	9.09e-06	0.006835	1.5862	1.5253	1.12	0.1635	yes	up	B(i)	-	-	-	-	-	-	-	-	-	-	-	-	378.248	8.23032	M+NH4	C18H32O7	91	0	metab_2070	pos_2126	pos	54.6	2.52	0.03263	2.25	0.07349
DG(20:4(5Z,7E,11Z,14Z)-OH(9)/0:0/i-16:0)	0.02727	0.1337	1.585	1.4104	1.151	0.2029	yes	up	B(ii)	-	-	-	-	-	-	-	HMDB0299187	Not Available	Not Available	Not Available	-	650.532	10.3049	M+NH4	C39H68O6	0	50.7	metab_1716	pos_1763	pos	42.5	2.637	0.1974	2.291	0.2621
2,2,4,4-Tetrafluoro-6-amino-1,3-benzodioxene	0.024	0.1264	1.5646	1.5143	1.1199	0.1634	yes	up	B(ii)	-	-	-	-	-	-	-	HMDB0245705	Organoheterocyclic compounds	Benzodioxanes	Benzo-1,3-dioxanes	-	223.024	1.03912	M+	C8H5F4NO2	0	42.7	metab_52	pos_53	pos	46.1	3.548	0.0765	3.168	0.3421
Cimigenol-3-o-alpha-l-arabinoside	0.04601	0.1743	1.5603	1.5375	0.7172	-0.4795	yes	down	B(i)	-	-	-	-	-	-	-	-	-	-	-	-	621.397	8.75912	M+H	C35H56O9	68.7	0	metab_1986	pos_2042	pos	47.3	1.121	0.008211	1.563	0.4754
Cortisone	0.01574	0.1017	1.5569	1.5353	1.2245	0.2922	yes	up	B(i)	C00762	Steroids;Hormones and transmitters	21-Carbon atoms;Steroid hormones	map01100;map05215;map00140;map04960;map05200	Metabolic pathways;Prostate cancer;Steroid hormone biosynthesis;Aldosterone-regulated sodium reabsorption;Pathways in cancer	Metabolism;Human Diseases;Metabolism;Organismal Systems;Human Diseases	Global and overview maps;Cancer: specific types;Lipid metabolism;Excretory system;Cancer: overview	HMDB0002802;LMST02030090;PW_C001708	Lipids and lipid-like molecules	Steroids and steroid derivatives	Hydroxysteroids	1953/6/5;53-06-5;	405.192	5.65155	M+FA-H	C21H28O5	85.4	0	metab_5435	neg_2371	neg	54.4	2.018	0.1482	1.648	0.2752
2-Aminomuconic acid semialdehyde	0.03729	0.1561	1.5479	1.4904	1.1811	0.2401	yes	up	B(ii)	C03824	-	-	map01100;map00380	Metabolic pathways;Tryptophan metabolism	Metabolism;Metabolism	Global and overview maps;Amino acid metabolism	HMDB0001280	Organic acids and derivatives	Carboxylic acids and derivatives	Amino acids, peptides, and analogues	245128-91-0;	159.075	1.17512	M+NH4	C6H7NO3	0	83	metab_247	pos_248	pos	53.4	2.563	0.1474	2.17	0.3724
DUMP	0.01757	0.1075	1.5411	1.5339	1.1595	0.2135	yes	up	B(ii)	C00365	Nucleic acids	Nucleotides	map00240;map01100;map01232;map01523	Pyrimidine metabolism;Metabolic pathways;Nucleotide metabolism;Antifolate resistance	Metabolism;Metabolism;Metabolism;Human Diseases	Nucleotide metabolism;Global and overview maps;Global and overview maps;Drug resistance: antineoplastic	HMDB0001409	Nucleosides, nucleotides, and analogues	Pyrimidine nucleotides	Pyrimidine deoxyribonucleotides	964-26-1	372.059	1.36543	M+ACN+Na	C9H13N2O8P	0	64.8	metab_2672	pos_2742	pos	48.7	2.85	0.2069	2.458	0.2678
Ps(o-20:0/14:1(9z))	0.0001961	0.01868	1.538	1.4355	1.0662	0.0925	yes	up	B(ii)	-	-	-	-	-	-	-	HMDB0256889	Lipids and lipid-like molecules	Glycerophospholipids	Glycerophosphoserines	_;	730.538	10.9363	M+H-H2O	C40H78NO9P	0	43.2	metab_1376	pos_1414	pos	44.4	4.252	0.03604	3.988	0.1072
Ps(22:1(13z)/15:0)	0.01789	0.1085	1.5232	1.3402	1.1122	0.1534	yes	up	B(ii)	_;C02737	-;Lipids	-;Phospholipids	map01100;map00564;map05146;map05322;map00260;map05140	Metabolic pathways;Glycerophospholipid metabolism;Amoebiasis;Systemic lupus erythematosus;Glycine, serine and threonine metabolism;Leishmaniasis	Metabolism;Metabolism;Human Diseases;Human Diseases;Metabolism;Human Diseases	Global and overview maps;Lipid metabolism;Infectious disease: parasitic;Immune disease;Amino acid metabolism;Infectious disease: parasitic	HMDB0112738	Lipids and lipid-like molecules	Glycerophospholipids	Glycerophosphoserines	-	802.56	11.5217	M-H	C43H82NO10P	0	67.9	metab_4695	neg_1631	neg	49.9	2.964	0.2067	2.665	0.1551
Cycloleucine	0.005218	0.06587	1.5207	1.4432	1.0957	0.1318	yes	up	B(i)	C03969	-	-	-	-	-	-	HMDB0062225	Organic acids and derivatives	Carboxylic acids and derivatives	Amino acids, peptides, and analogues	52-52-8	130.085	1.2306	M+H	C6H11NO2	85.6	0	metab_288	pos_289	pos	54.3	3.539	0.05393	3.23	0.206
(-)-Carvomenthone	0.001767	0.04747	1.5029	1.3718	0.9186	-0.1225	yes	down	B(ii)	-	-	-	-	-	-	-	HMDB0034969	Lipids and lipid-like molecules	Prenol lipids	Monoterpenoids	13163-73-0	172.169	7.34405	M+NH4	C10H18O	0	41.5	metab_864	pos_884	pos	46.7	2.967	0.08856	3.23	0.1242
Cer(d18:0/18:0)	0.01016	0.08453	1.4962	1.4013	0.9107	-0.1349	yes	down	B(ii)	-	-	-	-	-	-	-	HMDB0011761	Lipids and lipid-like molecules	Sphingolipids	Ceramides	2304-80-5;	567.562	9.44175	M+	C36H73NO3	0	41.6	metab_1831	pos_1885	pos	40.5	3.152	0.08621	3.461	0.224
NADH	0.02616	0.1312	1.4901	1.5043	0.8898	-0.1685	yes	down	B(i)	C00004	-	-	map01100;map00190;map04020;map04714;map04925	Metabolic pathways;Oxidative phosphorylation;Calcium signaling pathway;Thermogenesis;Aldosterone synthesis and secretion	Metabolism;Metabolism;Environmental Information Processing;Organismal Systems;Organismal Systems	Global and overview maps;Energy metabolism;Signal transduction;Environmental adaptation;Endocrine system	HMDB0001487;PW_C001144	Nucleosides, nucleotides, and analogues	(5''->5'')-dinucleotides	Not Available	58-68-4	664.119	3.06372	M-H	C21H29N7O14P2	50.6	0	metab_5523	neg_2459	neg	47.3	2.745	0.1473	3.085	0.284
(5Z,8Z,11Z,14Z,17Z)-Icosa-5,8,11,14,17-pentaenoylcarnitine	0.0007034	0.03442	1.4772	1.4677	0.8951	-0.1598	yes	down	B(ii)	-	-	-	-	-	-	-	HMDB0241609	Lipids and lipid-like molecules	Fatty Acyls	Fatty acid esters	-	490.317	7.25045	M+FA-H	C27H43NO4	0	84.4	metab_3894	neg_829	neg	53.4	2.245	0.07338	2.508	0.1117
Tetrahydropyridine	0.003193	0.0543	1.4767	1.3978	1.0998	0.1372	yes	up	B(ii)	-	-	-	-	-	-	-	HMDB0244121	Organoheterocyclic compounds	Pyridines and derivatives	Hydropyridines	-	84.0804	1.00495	M+H	C5H9N	0	74.4	metab_15	pos_16	pos	53.5	3.098	0.04667	2.817	0.1723
Mg(20:5(5z,8z,11z,14z,17z)/0:0/0:0)	0.0004466	0.02931	1.4767	1.4039	1.0782	0.1086	yes	up	B(ii)	-	-	-	-	-	-	-	HMDB0011580	Lipids and lipid-like molecules	Glycerolipids	Monoradylglycerols	-	377.267	8.81562	M+H	C23H36O4	0	47.1	metab_1975	pos_2031	pos	46.8	3.49	0.1037	3.237	0.06254
(2S,3R)-2-Amino-4-octadecene-3-ol	0.007329	0.0743	1.4682	1.4007	0.942	-0.0862	yes	down	B(ii)	-	-	-	-	-	-	-	HMDB0242695	Organic oxygen compounds	Organooxygen compounds	Alcohols and polyols	-	567.58	9.82672	2M+H	C18H37NO	0	71.4	metab_1802	pos_1853	pos	50.9	4.89	0.03691	5.191	0.2168
Azatadine	4.26e-05	0.011	1.4658	1.4237	1.1179	0.1608	yes	up	B(ii)	C07774	-	-	-	-	-	-	HMDB0014857	Organoheterocyclic compounds	Benzocycloheptapyridines	Not Available	3964-81-6	323.212	8.07283	M+CH3OH+H	C20H22N2	0	41.8	metab_2096	pos_2152	pos	44.2	2.352	0.04676	2.104	0.07444
Betaine	0.02052	0.1158	1.461	1.4175	1.0948	0.1306	yes	up	B(i)	C00719;_	-	-	map01100;map02010;map00260	Metabolic pathways;ABC transporters;Glycine, serine and threonine metabolism	Metabolism;Environmental Information Processing;Metabolism	Global and overview maps;Membrane transport;Amino acid metabolism	-;HMDB0000043;PW_C000030	Organic acids and derivatives	Carboxylic acids and derivatives	Amino acids, peptides, and analogues	107-43-7;6915-17-9	118.085	1.17512	M+H	C5H11NO2	80.4	0	metab_244	pos_245	pos	54	3.881	0.1615	3.545	0.2516
Octadecanamide	0.005621	0.06715	1.4608	1.4109	0.9288	-0.1065	yes	down	B(i)	C13846	-	-	-	-	-	-	HMDB0034146;LMFA08010003	Organic acids and derivatives	Carboximidic acids and derivatives	Carboximidic acids	-;124-26-5;	306.276	9.82672	M+Na	C18H37NO	96.9	0	metab_1804	pos_1855	pos	55.5	3.915	0.06401	4.215	0.1991
N-Methyl-L-Proline	0.007835	0.07562	1.453	1.3833	1.0839	0.1163	yes	up	B(i)	C22223;_	-	-	-	-	-	-	-;HMDB0094696	Organic acids and derivatives	Carboxylic acids and derivatives	Amino acids, peptides, and analogues	-;475-11-6	147.112	1.30943	M+NH4	C6H11NO2	92.3	0	metab_325	pos_326	pos	55.8	3.771	0.08195	3.479	0.1999
Arachidyl amido cholanoic acid	0.007197	0.07421	1.4332	1.375	0.9273	-0.1089	yes	down	B(ii)	-	-	-	-	-	-	-	HMDB0248560	Lipids and lipid-like molecules	Steroids and steroid derivatives	Bile acids, alcohols and derivatives	-	702.602	9.99222	M+H	C44H79NO5	0	43.2	metab_1244	pos_1272	pos	44.4	3.66	0.08125	3.947	0.1923
N6-Methyl-2'-deoxyadenosine	0.009173	0.08	1.4329	1.3608	1.0848	0.1174	yes	up	B(ii)	C03795;_	-	-	-	-	-	-	HMDB0255300	Nucleosides, nucleotides, and analogues	Purine nucleosides	Purine 2''-deoxyribonucleosides	2002-35-9;_	283.149	10.182	M+NH4	C11H15N5O3	0	73.2	metab_1267	pos_1299	pos	49.8	3.699	0.1329	3.41	0.175
1-palmitoyl-2-arachidonoyl-sn-glycero-3-phosphoethanolamine	0.0425	0.1675	1.4321	1.3397	1.2395	0.3097	yes	up	B(i)	-	-	-	-	-	-	-	HMDB0008937	Lipids and lipid-like molecules	Glycerophospholipids	Glycerophosphoethanolamines	70812-59-8	798.529	11.5217	M+Hac-H	C41H74NO8P	48	0	metab_4696	neg_1632	neg	44.5	1.62	0.1157	1.307	0.3091
SM(d19:1/TXB2)	0.008173	0.07702	1.4247	1.3543	1.0845	0.117	yes	up	B(ii)	-	-	-	-	-	-	-	HMDB0290679	Not Available	Not Available	Not Available	-	795.57	11.2265	M+H-2H2O	C44H83N2O10P	0	42.7	metab_1387	pos_1425	pos	42.4	3.556	0.05753	3.279	0.1976
27-Nor-5b-cholestane-3a,7a,12a,24,25-pentol	6.19e-05	0.01328	1.4158	1.3975	1.0789	0.1096	yes	up	B(ii)	-	-	-	-	-	-	-	HMDB0002126	Lipids and lipid-like molecules	Steroids and steroid derivatives	Bile acids, alcohols and derivatives	78648-95-0;	439.34	11.3716	M+H	C26H46O5	0	40.2	metab_1399	pos_1437	pos	42.1	3.268	0.07568	3.029	0.04661
(7Z,9Z,12Z,15Z,18Z,21Z)-Tetracosa-7,9,12,15,18,21-hexaenoylcarnitine	0.02395	0.1264	1.4138	1.3629	1.1024	0.1407	yes	up	B(ii)	-	-	-	-	-	-	-	HMDB0241638	Lipids and lipid-like molecules	Fatty Acyls	Fatty acid esters	-	482.359	9.0521	M+H-H2O	C31H49NO4	0	47.5	metab_1910	pos_1965	pos	43.7	3.358	0.02775	3.046	0.2861
Dg(18:0/lte4/0:0)	0.0001198	0.01696	1.4088	1.3803	1.1121	0.1533	yes	up	B(ii)	-	-	-	-	-	-	-	HMDB0295883	Not Available	Not Available	Not Available	-	814.504	10.7412	M+Cl	C44H77NO8S	0	46	metab_4486	neg_1422	neg	43.3	2.272	0.071	2.043	0.0591
Pe(p-16:0/0:0)	0.003872	0.05935	1.3824	1.3084	1.0655	0.0915	yes	up	B(i)	-	-	-	-	-	-	-	LMGP02070001	-	-	-	--	438.296	9.10827	M+H	C21H44NO6P	49.5	0	metab_1125	pos_1145	pos	46.4	4.084	0.04067	3.833	0.1594
Amafolone	0.003007	0.05351	1.3722	1.3384	1.1367	0.1849	yes	up	B(ii)	-	-	-	-	-	-	-	HMDB0248273	Lipids and lipid-like molecules	Steroids and steroid derivatives	Androstane steroids	-	611.483	4.56505	2M+H	C19H31NO2	0	41.4	metab_2592	pos_2662	pos	45.3	2.145	0.0876	1.887	0.1367
Pc(34:1)	0.0003031	0.0233	1.3707	1.298	1.0471	0.0664	yes	up	B(i)	C00157	Lipids	Phospholipids	map01100;map00564;map00590;map00591;map00592;map05231;map04723	Metabolic pathways;Glycerophospholipid metabolism;Arachidonic acid metabolism;Linoleic acid metabolism;alpha-Linolenic acid metabolism;Choline metabolism in cancer;Retrograde endocannabinoid signaling	Metabolism;Metabolism;Metabolism;Metabolism;Metabolism;Human Diseases;Organismal Systems	Global and overview maps;Lipid metabolism;Lipid metabolism;Lipid metabolism;Lipid metabolism;Cancer: overview;Nervous system	HMDB0007879	Lipids and lipid-like molecules	Glycerophospholipids	Glycerophosphocholines	-	782.566	10.182	M+Na	C42H82NO8P	51.6	0	metab_1270	pos_1302	pos	46	4.846	0.04876	4.628	0.0864
Flugestone	0.01578	0.1017	1.3633	1.2828	1.2317	0.3006	yes	up	B(ii)	-	-	-	-	-	-	-	HMDB0252333	Lipids and lipid-like molecules	Steroids and steroid derivatives	Pregnane steroids	-	409.205	10.2098	M+FA-H	C21H29FO4	0	73.1	metab_4434	neg_1370	neg	51.9	1.446	0.1538	1.174	0.1708
Erythromycin propionate	4.18e-07	0.0006533	1.3582	1.2843	1.08	0.111	yes	up	B(ii)	-	-	-	-	-	-	-	HMDB0251938	Organic oxygen compounds	Organooxygen compounds	Carbohydrates and carbohydrate conjugates	-	789.492	8.37648	M+	C40H71NO14	0	78.6	metab_980	pos_1000	pos	47.8	2.538	0.03372	2.35	0.02147
2-(1-acetylpiperidin-4-yl)-N-methyl-N-[(4-methyloxan-4-yl)methyl]acetamide	0.005036	0.06503	1.3432	1.3804	1.0744	0.1036	yes	up	B(i)	-	-	-	-	-	-	-	-	-	-	-	-	311.236	9.02962	M+H	C17H30N2O3	61.4	0	metab_1104	pos_1124	pos	49.1	3.594	0.09222	3.345	0.1437
Netilmicin	0.004305	0.06213	1.341	1.2106	1.0887	0.1227	yes	up	B(ii)	C07657	-	-	-	-	-	-	HMDB0015090	Organic oxygen compounds	Organooxygen compounds	Carbohydrates and carbohydrate conjugates	56391-56-1	476.312	11.5169	M+H	C21H41N5O7	0	69.4	metab_1444	pos_1482	pos	48.8	2.65	0.1182	2.434	0.08186
L-Leucine	0.01124	0.08804	1.3405	1.264	1.0857	0.1186	yes	up	B(ii)	C00123	Peptides	Amino acids	map01100;map04978;map00280;map00290;map01210;map02010;map01230;map05131;map04974;map00970;map05230;map04150	Metabolic pathways;Mineral absorption;Valine, leucine and isoleucine degradation;Valine, leucine and isoleucine biosynthesis;2-Oxocarboxylic acid metabolism;ABC transporters;Biosynthesis of amino acids;Shigellosis;Protein digestion and absorption;Aminoacyl-tRNA biosynthesis;Central carbon metabolism in cancer;mTOR signaling pathway	Metabolism;Organismal Systems;Metabolism;Metabolism;Metabolism;Environmental Information Processing;Metabolism;Human Diseases;Organismal Systems;Genetic Information Processing;Human Diseases;Environmental Information Processing	Global and overview maps;Digestive system;Amino acid metabolism;Amino acid metabolism;Global and overview maps;Membrane transport;Global and overview maps;Infectious disease: bacterial;Digestive system;Translation;Cancer: overview;Signal transduction	HMDB0013773	Organic acids and derivatives	Carboxylic acids and derivatives	Amino acids, peptides, and analogues	61-90-5	130.087	1.205	M-H	C6H13NO2	0	77.9	metab_3515	neg_442	neg	49.3	3.091	0.1443	2.847	0.1276
Diisobutyl phthalate	0.001854	0.04763	1.3382	1.2999	1.0572	0.0803	yes	up	B(i)	C15205	-	-	-	-	-	-	HMDB0013835	Benzenoids	Benzene and substituted derivatives	Benzoic acids and derivatives	84-69-5	279.159	8.21915	M+H	C16H22O4	95	0	metab_2074	pos_2130	pos	57.6	4.378	0.08961	4.141	0.1055
Fipronil sulfone	0.02474	0.1282	1.3299	1.3241	1.1152	0.1573	yes	up	B(ii)	-	-	-	-	-	-	-	HMDB0252267	Organoheterocyclic compounds	Azoles	Pyrazoles	-	490.893	1.35427	M+K	C12H4Cl2F6N4O2S	0	58.6	metab_357	pos_358	pos	39.4	2.963	0.1846	2.657	0.216
Agelasine e/f	0.0002446	0.02094	1.329	1.2618	1.0726	0.1012	yes	up	B(i)	-	-	-	-	-	-	-	-	-	-	-	-	440.359	8.25282	M+NH4	C26H40N5+	47.7	0	metab_2066	pos_2122	pos	43.6	3.027	0.07142	2.822	0.05551
Pe(20:4/0:0)	0.001895	0.04763	1.3224	1.1887	1.0564	0.0791	yes	up	B(i)	-	-	-	-	-	-	-	HMDB0011517	Lipids and lipid-like molecules	Glycerophospholipids	Glycerophosphoethanolamines	652149-09-2	502.291	8.5448	M+H	C25H44NO7P	63	0	metab_1006	pos_1026	pos	49.4	3.711	0.08235	3.513	0.08163
Kinetensin 4-7	0.0002382	0.02094	1.3184	1.2641	1.0868	0.12	yes	up	B(ii)	-	-	-	-	-	-	-	HMDB0012986	Organic acids and derivatives	Carboxylic acids and derivatives	Amino acids, peptides, and analogues	138482-56-1	570.283	11.5333	M-H	C26H37N9O6	0	95.4	metab_4577	neg_1513	neg	56.8	2.455	0.06446	2.259	0.05737
Pc(38:6)	0.006913	0.07332	1.3082	1.2356	1.1043	0.1432	yes	up	B(i)	-	-	-	-	-	-	-	HMDB0007991	Lipids and lipid-like molecules	Glycerophospholipids	Glycerophosphocholines	-	840.538	10.0408	M+Cl	C46H80NO8P	43.6	0	metab_4406	neg_1342	neg	43	2.477	0.0429	2.243	0.1635
Cer[ns](d32:1)	0.0004991	0.03027	1.3015	1.2624	1.0828	0.1148	yes	up	B(i)	-	-	-	-	-	-	-	-	-	-	-	-	554.482	10.6742	M+FA-H	C32H63NO3	76.9	0	metab_4774	neg_1710	neg	50.7	2.602	0.03094	2.403	0.09169
Pe(38:4)	0.01186	0.08994	1.2944	1.2185	1.1383	0.1869	yes	up	B(i)	-	-	-	-	-	-	-	HMDB0008943	Lipids and lipid-like molecules	Glycerophospholipids	Glycerophosphoethanolamines	-	766.539	11.5217	M-H	C43H78NO8P	83.2	0	metab_4700	neg_1636	neg	52.5	1.852	0.1263	1.627	0.1274
Leucyl-leucine	0.0001317	0.01696	1.2873	1.2379	1.0528	0.0742	yes	up	B(ii)	C11332	-	-	-	-	-	-	HMDB0254039	Organic acids and derivatives	Carboxylic acids and derivatives	Amino acids, peptides, and analogues	2883-36-5;3303-31-9;_	227.175	1.3206	M+H-H2O	C12H24N2O3	0	73.7	metab_333	pos_334	pos	52.8	3.871	0.0389	3.677	0.06889
Hydroxybuprenorphine	0.0001504	0.01749	1.2813	1.2084	1.0706	0.0984	yes	up	B(ii)	-	-	-	-	-	-	-	HMDB0060547	Benzenoids	Phenanthrenes and derivatives	Not Available	-	504.27	9.09933	M+Na-2H	C29H41NO5	0	56.4	metab_4186	neg_1121	neg	46	2.79	0.04248	2.606	0.06336
N-Stearoyl Methionine	0.00269	0.05193	1.2786	1.222	1.0732	0.102	yes	up	B(ii)	-	-	-	-	-	-	-	HMDB0241947	Organic acids and derivatives	Carboxylic acids and derivatives	Amino acids, peptides, and analogues	-	380.3	8.5223	M+H-2H2O	C23H45NO3S	0	48.5	metab_2028	pos_2084	pos	44.1	3.136	0.02392	2.922	0.1299
5beta,19-Epoxy-19-methoxycucurbita-6,23(E)-diene-3beta,25-diol	0.008703	0.07902	1.2774	1.2945	1.0907	0.1252	yes	up	B(ii)	-	-	-	-	-	-	-	HMDB0302039	Lipids and lipid-like molecules	Steroids and steroid derivatives	Cucurbitacins	-	528.409	8.18533	M+ACN+H	C31H50O4	0	45.2	metab_2081	pos_2137	pos	41.3	3.091	0.1803	2.834	0.07003
LysoPE(0:0/18:3(9Z,12Z,15Z))	0.002404	0.05041	1.2687	1.1899	1.1251	0.17	yes	up	B(ii)	-	-	-	-	-	-	-	HMDB0011479	Lipids and lipid-like molecules	Glycerophospholipids	Glycerophosphoethanolamines	-	534.284	7.62792	M+Hac-H	C23H42NO7P	0	57	metab_3959	neg_894	neg	47.4	1.808	0.07629	1.607	0.0955
Falecalcitriol	0.003849	0.05921	1.254	1.2214	1.0548	0.077	yes	up	B(ii)	-	-	-	-	-	-	-	HMDB0252159	Lipids and lipid-like molecules	Steroids and steroid derivatives	Vitamin D and derivatives	-	579.292	8.21915	M+CH3OH+Na	C27H38F6O3	0	46.3	metab_2071	pos_2127	pos	46.2	4.213	0.09682	3.994	0.1055
GPEtn(18:3/22:4)	0.01268	0.09246	1.2523	1.1467	1.0592	0.083	yes	up	B(i)	C00350	Lipids	Phospholipids	map01100;map00564;map00563;map04136;map05167;map05130;map04723;map04140	Metabolic pathways;Glycerophospholipid metabolism;Glycosylphosphatidylinositol (GPI)-anchor biosynthesis;Autophagy - other;Kaposi sarcoma-associated herpesvirus infection;Pathogenic Escherichia coli infection;Retrograde endocannabinoid signaling;Autophagy - animal	Metabolism;Metabolism;Metabolism;Cellular Processes;Human Diseases;Human Diseases;Organismal Systems;Cellular Processes	Global and overview maps;Lipid metabolism;Glycan biosynthesis and metabolism;Transport and catabolism;Infectious disease: viral;Infectious disease: bacterial;Nervous system;Transport and catabolism	HMDB0009141	Lipids and lipid-like molecules	Glycerophospholipids	Glycerophosphoethanolamines	-	790.537	10.6583	M+H	C45H76NO8P	77.1	0	metab_1681	pos_1726	pos	51.5	3.808	0.09058	3.595	0.1462
Deoxycholyltyrosine	0.01064	0.0857	1.251	1.2312	1.1033	0.1418	yes	up	B(ii)	-	-	-	-	-	-	-	HMDB0242420	Lipids and lipid-like molecules	Steroids and steroid derivatives	Bile acids, alcohols and derivatives	-	554.344	8.50537	M-H	C33H49NO6	0	60	metab_5156	neg_2092	neg	45.3	2.563	0.1158	2.323	0.1476
Pe(24:0/18:4(6z,9z,12z,15z))	0.008747	0.07909	1.2497	1.2129	1.0597	0.0836	yes	up	B(ii)	_;C00350	-;Lipids	-;Phospholipids	map01100;map00564;map00563;map04136;map05167;map05130;map04723;map04140	Metabolic pathways;Glycerophospholipid metabolism;Glycosylphosphatidylinositol (GPI)-anchor biosynthesis;Autophagy - other;Kaposi sarcoma-associated herpesvirus infection;Pathogenic Escherichia coli infection;Retrograde endocannabinoid signaling;Autophagy - animal	Metabolism;Metabolism;Metabolism;Cellular Processes;Human Diseases;Human Diseases;Organismal Systems;Cellular Processes	Global and overview maps;Lipid metabolism;Glycan biosynthesis and metabolism;Transport and catabolism;Infectious disease: viral;Infectious disease: bacterial;Nervous system;Transport and catabolism	HMDB0009723	Lipids and lipid-like molecules	Glycerophospholipids	Glycerophosphoethanolamines	-	823.602	11.2935	M+	C47H86NO8P	0	44.9	metab_1388	pos_1426	pos	41.2	4.012	0.09417	3.786	0.142
Cis-3-Hexenyl acetate	0.01773	0.1079	1.2491	1.2092	1.0905	0.1249	yes	up	B(ii)	C19757	-	-	map00592	alpha-Linolenic acid metabolism	Metabolism	Lipid metabolism	HMDB0040215	Organic acids and derivatives	Carboxylic acids and derivatives	Carboxylic acid derivatives	3681-71-8	165.087	10.3049	M+Na	C8H14O2	0	68.9	metab_1307	pos_1340	pos	49.9	2.869	0.06498	2.631	0.1948
Hexadecanedioic acid	0.03718	0.1557	1.2472	1.2148	1.0899	0.1243	yes	up	B(ii)	C19615;C08260	-	-	map01100;map00073	Metabolic pathways;Cutin, suberine and wax biosynthesis	Metabolism;Metabolism	Global and overview maps;Lipid metabolism	HMDB0000672	Lipids and lipid-like molecules	Fatty Acyls	Fatty acids and conjugates	-;505-54-4;	325.177	1.02762	M+K	C16H30O4	0	75.7	metab_3001	pos_3072	pos	52.8	3.078	0.02815	2.824	0.2568
Cgp72383	0.02497	0.1284	1.2468	1.1919	1.1237	0.1682	yes	up	B(ii)	-	-	-	-	-	-	-	HMDB0013865	Benzenoids	Benzene and substituted derivatives	Anilides	-	570.283	9.79295	M+Hac-H	C29H33N7O2	0	57.2	metab_4349	neg_1285	neg	47.1	2.217	0.02884	1.973	0.2256
1-[(2S,5S)-3,4-Dihydroxy-5-(hydroxymethyl)oxolan-2-yl]-1,3-diazinane-2,4-dione	0.006061	0.06958	1.2367	1.1602	1.0649	0.0908	yes	up	B(ii)	-	-	-	-	-	-	-	HMDB0257954	Nucleosides, nucleotides, and analogues	Pyrimidine nucleosides	Not Available	-	301.101	1.16378	M+CH3OH+Na	C9H14N2O6	0	62.2	metab_220	pos_221	pos	50.4	3.345	0.05538	3.141	0.1331
Thiodiacetic acid	0.005807	0.06849	1.2321	1.1518	0.8961	-0.1583	yes	down	B(ii)	C14872	-	-	map00980	Metabolism of xenobiotics by cytochrome P450	Metabolism	Xenobiotics biodegradation and metabolism	HMDB0042032	Organic acids and derivatives	Carboxylic acids and derivatives	Dicarboxylic acids and derivatives	123-93-3	114.986	0.97145	M+H-2H2O	C4H6O4S	0	51.4	metab_7	pos_8	pos	47.2	1.638	0.09134	1.828	0.09638
Decapropylene glycol	0.01259	0.09204	1.2314	1.1821	1.0797	0.1107	yes	up	B(i)	-	-	-	-	-	-	-	-	-	-	-	-	616.462	8.12917	M+NH4	C30H62O11	66.9	0	metab_2090	pos_2146	pos	48.2	3.02	0.0356	2.797	0.1764
1-Piperideine	0.02943	0.1394	1.2188	1.1878	1.082	0.1137	yes	up	B(ii)	C06181;_	-	-	map01100	Metabolic pathways	Metabolism	Global and overview maps	HMDB0243998	Not Available	Not Available	Not Available	-;_	84.0802	1.2306	M+H	C5H9N	0	88.2	metab_286	pos_287	pos	55	3.246	0.1217	3	0.2034
GPEtn(20:5/22:6)	0.04944	0.1827	1.2168	1.1488	1.0612	0.0857	yes	up	B(i)	-	-	-	-	-	-	-	HMDB0009474	Lipids and lipid-like molecules	Glycerophospholipids	Glycerophosphoethanolamines	-	810.505	10.2267	M+H	C47H72NO8P	50.4	0	metab_1291	pos_1324	pos	46.2	4.129	0.08643	3.891	0.247
Ps(22:5(4z,7z,10z,13z,19z)-o(16,17)/18:0)	0.005396	0.06692	1.2115	1.1996	1.0769	0.1068	yes	up	B(ii)	-	-	-	-	-	-	-	HMDB0281405	Not Available	Not Available	Not Available	-	832.514	10.1421	M-H2O-H	C46H78NO11P	0	53.7	metab_4837	neg_1773	neg	36.4	2.76	0.1052	2.563	0.08665
S-(PGA1)-glutathione	0.02673	0.1328	1.2107	1.183	1.1101	0.1507	yes	up	B(ii)	C11304;_	-	-	-	-	-	-	HMDB0013061	Organic acids and derivatives	Carboxylic acids and derivatives	Amino acids, peptides, and analogues	-;_	698.331	1.15262	M+CH3OH+Na	C30H49N3O10S	0	41.8	metab_216	pos_217	pos	41.8	2.45	0.1289	2.207	0.1895
GPEtn(20:5/18:1)	0.01543	0.1006	1.2024	1.0989	1.0773	0.1074	yes	up	B(i)	-	-	-	-	-	-	-	HMDB0009454	Lipids and lipid-like molecules	Glycerophospholipids	Glycerophosphoethanolamines	-	764.523	11.5506	M+H	C43H74NO8P	44.1	0	metab_1538	pos_1578	pos	41.7	2.775	0.09976	2.576	0.1334
8-Amino-7-oxononanoic acid	0.0003001	0.0233	1.191	1.1504	1.0409	0.0578	yes	up	B(ii)	C01092	-	-	map01100;map00780;map01240	Metabolic pathways;Biotin metabolism;Biosynthesis of cofactors	Metabolism;Metabolism;Metabolism	Global and overview maps;Metabolism of cofactors and vitamins;Global and overview maps	HMDB0240687	Lipids and lipid-like molecules	Fatty Acyls	Fatty acids and conjugates	-;682799-71-9	229.154	1.17512	M+ACN+H	C9H17NO3	0	44.5	metab_2793	pos_2864	pos	47.8	4.381	0.05937	4.209	0.05022
Asparaginyl-Valine	0.03864	0.159	1.1864	1.1738	1.0834	0.1156	yes	up	B(ii)	-	-	-	-	-	-	-	HMDB0028744	Organic acids and derivatives	Carboxylic acids and derivatives	Amino acids, peptides, and analogues	-	249.155	1.17512	M+NH4	C9H17N3O4	0	80.5	metab_2792	pos_2863	pos	54.3	3.194	0.137	2.948	0.2141
SM(d14:0/18:1)	0.01876	0.1111	1.1766	1.0752	1.0627	0.0878	yes	up	B(i)	-	-	-	-	-	-	-	-	-	-	-	-	697.524	10.8582	M+Na	C37H75N2O6P	72.4	0	metab_1656	pos_1700	pos	48.8	3.252	0.1243	3.06	0.1127
Dg(18:1(12z)-o(9s,10r)/18:0/0:0)	0.00206	0.04928	1.1673	1.1302	1.0538	0.0756	yes	up	B(ii)	-	-	-	-	-	-	-	HMDB0295928	Not Available	Not Available	Not Available	-	654.567	11.0703	M+NH4	C39H72O6	0	47.8	metab_1644	pos_1686	pos	46.2	3.505	0.0502	3.326	0.09367
Pa(16:1(9z)/14:1(9z))	0.001879	0.04763	1.1614	1.0972	1.048	0.0676	yes	up	B(ii)	_;C00416	-;Lipids	-;Phospholipids	map01100;map00564;map04070;map00561;map05212;map05200;map04975;map04024;map04072;map04912;map05231;map04666	Metabolic pathways;Glycerophospholipid metabolism;Phosphatidylinositol signaling system;Glycerolipid metabolism;Pancreatic cancer;Pathways in cancer;Fat digestion and absorption;cAMP signaling pathway;Phospholipase D signaling pathway;GnRH signaling pathway;Choline metabolism in cancer;Fc gamma R-mediated phagocytosis	Metabolism;Metabolism;Environmental Information Processing;Metabolism;Human Diseases;Human Diseases;Organismal Systems;Environmental Information Processing;Environmental Information Processing;Organismal Systems;Human Diseases;Organismal Systems	Global and overview maps;Lipid metabolism;Signal transduction;Lipid metabolism;Cancer: specific types;Cancer: overview;Digestive system;Signal transduction;Signal transduction;Endocrine system;Cancer: overview;Immune system	HMDB0114853	Lipids and lipid-like molecules	Glycerophospholipids	Glycerophosphates	_;	634.45	11.3716	M+NH4	C33H61O8P	0	51.5	metab_1627	pos_1669	pos	41.9	3.69	0.0467	3.521	0.08719
Pe(20:3(5z,8z,11z)/20:5(5z,8z,11z,14z,16e)-oh(18r))	0.03956	0.1611	1.1531	1.2654	0.9076	-0.1399	yes	down	B(ii)	-	-	-	-	-	-	-	HMDB0262190	Not Available	Not Available	Not Available	-	786.503	10.6363	M+H-H2O	C45H74NO9P	0	41.6	metab_1340	pos_1376	pos	39	2.593	0.2032	2.857	0.1824
3-Amino-2-methoxynonadec-5-en-4-ol	0.0117	0.0898	1.1467	1.101	0.9676	-0.0475	yes	down	B(ii)	-	-	-	-	-	-	-	HMDB0257752	Organic oxygen compounds	Organooxygen compounds	Alcohols and polyols	-	310.311	9.87072	M+H-H2O	C20H41NO2	0	70.5	metab_1232	pos_1257	pos	53.3	5.764	0.03692	5.957	0.1491
SM(d18:2(4E,14Z)/14:0)	0.02788	0.1346	1.1431	1.0467	1.1037	0.1423	yes	up	B(ii)	-	-	-	-	-	-	-	HMDB0240637	Lipids and lipid-like molecules	Sphingolipids	Phosphosphingolipids	2292199-25-6	717.524	10.3447	M+FA-H	C37H73N2O6P	0	71.1	metab_4452	neg_1388	neg	46.3	1.991	0.0793	1.804	0.1591
Adenosine 5''-Diphosphate	0.0001299	0.01696	1.1398	1.1143	1.034	0.0483	yes	up	B(i)	-	-	-	-	-	-	-	-	-	-	-	-	428.036	1.52225	M+H	C10H15N5O10P2	82.8	0	metab_2640	pos_2710	pos	55.2	4.738	0.03164	4.582	0.05524
Pe(22:5(4z,7z,10z,13z,16z)/p-18:1(9z))	0.00848	0.07832	1.1388	1.0816	1.0528	0.0742	yes	up	B(ii)	-	-	-	-	-	-	-	HMDB0009645	Lipids and lipid-like molecules	Glycerophospholipids	Glycerophosphoethanolamines	-	830.561	10.3384	M+CH3OH+Na	C45H78NO7P	0	40.3	metab_1310	pos_1343	pos	40.9	3.629	0.05689	3.447	0.1241
PE-NMe(24:0/18:2(9Z,12Z))	0.003478	0.05673	1.1376	1.0925	1.0422	0.0596	yes	up	B(ii)	_;C01241	-	-	-	-	-	-	HMDB0113709	Lipids and lipid-like molecules	Glycerophospholipids	Glycerophosphoethanolamines	-	842.658	7.4557	M+H	C48H92NO8P	0	61.6	metab_2147	pos_2203	pos	50.2	4.274	0.04517	4.101	0.1016
GPCho(20:4/16:0)	0.001388	0.04232	1.1372	1.0589	1.0347	0.0493	yes	up	B(i)	C00157	Lipids	Phospholipids	map01100;map00564;map00590;map00591;map00592;map05231;map04723	Metabolic pathways;Glycerophospholipid metabolism;Arachidonic acid metabolism;Linoleic acid metabolism;alpha-Linolenic acid metabolism;Choline metabolism in cancer;Retrograde endocannabinoid signaling	Metabolism;Metabolism;Metabolism;Metabolism;Metabolism;Human Diseases;Organismal Systems	Global and overview maps;Lipid metabolism;Lipid metabolism;Lipid metabolism;Lipid metabolism;Cancer: overview;Nervous system	HMDB0008429	Lipids and lipid-like molecules	Glycerophospholipids	Glycerophosphocholines	-	804.55	11.3716	M+Na	C44H80NO8P	50.5	0	metab_1626	pos_1668	pos	47.6	4.556	0.01549	4.403	0.0844
Dodecanol	0.003645	0.0581	1.1341	1.0706	0.9595	-0.0597	yes	down	B(ii)	C02277	-	-	-	-	-	-	HMDB0011626	Lipids and lipid-like molecules	Fatty Acyls	Fatty alcohols	112-53-8;	228.232	8.79312	M+ACN+H	C12H26O	0	50.2	metab_1045	pos_1065	pos	49.1	3.954	0.01445	4.121	0.1075
Pc(18:3/0:0)	0.01924	0.1128	1.1296	1.0849	1.0614	0.0859	yes	up	B(i)	-	-	-	-	-	-	-	HMDB0010388	Lipids and lipid-like molecules	Glycerophospholipids	Glycerophosphocholines	-	518.323	8.15167	M+H	C26H48NO7P	37.8	0	metab_947	pos_967	pos	44.1	3.425	0.04133	3.227	0.1696
Phosphatidylcholine Lyso Alkyl 16:0	0.008711	0.07902	1.1284	1.0694	1.0594	0.0832	yes	up	B(i)	-	-	-	-	-	-	-	-	-	-	-	-	526.351	9.05433	M+FA-H	C24H52NO6P	36.5	0	metab_4179	neg_1114	neg	44.5	3.141	0.02846	2.965	0.1292
Dg(22:1(13z)/19:2(10z,13z)/0:0)	0.04844	0.1801	1.1278	1.1063	1.0571	0.0801	yes	up	B(ii)	_;C00165	-	-	map05214;map05167;map05143;map04540;map05163;map05146;map04915;map04015;map04014;map04659;map04658;map04270;map04012;map05231;map04650;map04370;map04371;map04916;map04072;map04071;map05235;map04921;map05415;map04750;map04919;map04933;map04961;map05012;map04920;map04923;map04925;map05017;map04625;map05171;map04726;map04725;map04724;map04745;map04722;map05223;map04720;map04666;map05170;map04664;map…	Glioma;Kaposi sarcoma-associated herpesvirus infection;African trypanosomiasis;Gap junction;Human cytomegalovirus infection;Amoebiasis;Estrogen signaling pathway;Rap1 signaling pathway;Ras signaling pathway;Th17 cell differentiation;Th1 and Th2 cell differentiation;Vascular smooth muscle contraction;ErbB signaling pathway;Choline metabolism in cancer;Natural killer cell mediated cytotoxicity;VEGF…	Human Diseases;Human Diseases;Human Diseases;Cellular Processes;Human Diseases;Human Diseases;Organismal Systems;Environmental Information Processing;Environmental Information Processing;Organismal Systems;Organismal Systems;Organismal Systems;Environmental Information Processing;Human Diseases;Organismal Systems;Environmental Information Processing;Environmental Information Processing;Organismal…	Cancer: specific types;Infectious disease: viral;Infectious disease: parasitic;Cellular community - eukaryotes;Infectious disease: viral;Infectious disease: parasitic;Endocrine system;Signal transduction;Signal transduction;Immune system;Immune system;Circulatory system;Signal transduction;Cancer: overview;Immune system;Signal transduction;Signal transduction;Endocrine system;Signal transduction;…	HMDB0116449	Lipids and lipid-like molecules	Glycerolipids	Diradylglycerols	-	730.63	9.78272	M+ACN+H	C44H80O5	0	42.9	metab_1219	pos_1243	pos	42.2	4.222	0.03567	3.994	0.2454
5-hydroxypropafenone	0.02077	0.1165	1.124	1.0576	0.8955	-0.1592	yes	down	B(ii)	-	-	-	-	-	-	-	HMDB0060988	Phenylpropanoids and polyketides	Linear 1,3-diarylpropanoids	Cinnamylphenols	-	378.167	4.0035	M+Na-2H	C21H27NO4	0	41.4	metab_3784	neg_719	neg	46	1.62	0.1266	1.809	0.1115
Diethyl phthalate	0.008202	0.07708	1.1213	1.1018	1.0464	0.0654	yes	up	B(i)	C14175	-	-	-	-	-	-	HMDB0094660	Benzenoids	Benzene and substituted derivatives	Benzoic acids and derivatives	84-66-2;_	205.086	8.21915	M+H-H2O	C12H14O4	97.1	0	metab_958	pos_978	pos	58.2	4.266	0.0789	4.077	0.1162
Pantetheine 4'-phosphate	0.02876	0.1376	1.1203	1.0845	1.1056	0.1448	yes	up	B(ii)	C01134	-	-	map01100;map00770;map01240	Metabolic pathways;Pantothenate and CoA biosynthesis;Biosynthesis of cofactors	Metabolism;Metabolism;Metabolism	Global and overview maps;Metabolism of cofactors and vitamins;Global and overview maps	HMDB0001416	Organic acids and derivatives	Carboxylic acids and derivatives	Amino acids, peptides, and analogues	-;2226-71-3	359.103	3.24182	M+H	C11H23N2O7PS	0	68	metab_414	pos_415	pos	50.3	2.188	0.1244	1.979	0.1572
'2-(21-amino-3,20-dihydroxydocosan-2-yl)oxy-6-(hydroxymethyl)oxane-3,4,5-triol'	0.01027	0.08488	1.1174	1.0673	1.0447	0.0631	yes	up	B(i)	-	-	-	-	-	-	-	-	-	-	-	-	590.426	10.182	M+CH3OH+Na	C28H57NO8	38	0	metab_1269	pos_1301	pos	41.1	4.185	0.02355	4.006	0.1364
Mg(0:0/20:3(6,8,11)-oh(5)/0:0)	0.001468	0.04402	1.1132	1.0815	1.0627	0.0878	yes	up	B(ii)	-	-	-	-	-	-	-	HMDB0260564	Not Available	Not Available	Not Available	-	414.32	8.70247	M+NH4	C23H40O5	0	44.6	metab_1030	pos_1050	pos	43.5	2.745	0.04166	2.583	0.08126
Lauryldiethanolamine	0.00559	0.06715	1.105	1.0876	1.038	0.0538	yes	up	B(i)	-	-	-	-	-	-	-	-	-	-	-	-	274.274	6.5361	M+H	C16H35NO2	88.3	0	metab_2257	pos_2313	pos	57.2	4.838	0.05494	4.661	0.1108
Tulathromycin A	0.04099	0.1641	1.0999	1.0648	1.1445	0.1948	yes	up	B(ii)	C21788;_	-	-	-	-	-	-	HMDB0259324	Organic oxygen compounds	Organooxygen compounds	Carbohydrates and carbohydrate conjugates	217500-96-4;_	840.534	11.5558	M+Cl	C41H79N3O12	0	46.3	metab_4590	neg_1526	neg	44.6	1.663	0.1228	1.453	0.1815
16-Hydroxy-10-oxohexadecanoic acid	0.006574	0.0716	1.0962	1.0644	1.0567	0.0796	yes	up	B(ii)	-	-	-	-	-	-	-	HMDB0041287	Lipids and lipid-like molecules	Fatty Acyls	Fatty acids and conjugates	53833-25-3	304.248	5.23035	M+NH4	C16H30O4	0	60.7	metab_473	pos_474	pos	49.2	3.186	0.06971	3.015	0.1011
Amylamine	0.00873	0.07907	1.0947	1.0915	1.0465	0.0655	yes	up	B(ii)	-	-	-	-	-	-	-	HMDB0248371	Organic nitrogen compounds	Organonitrogen compounds	Amines	-	88.1115	10.8135	M+H	C5H13N	0	63.1	metab_1666	pos_1710	pos	50	4.189	0.113	4.003	0.08306
Pc(14:0/0:0)	0.02609	0.1311	1.0919	1.0649	1.0579	0.0812	yes	up	B(i)	-	-	-	-	-	-	-	LMGP01050012	-	-	-	--	468.307	8.18533	M+H	C22H46NO7P	35.9	0	metab_2082	pos_2138	pos	44.7	3.491	0.01879	3.3	0.1792
'1,3-benzodioxolylbutanamine'	0.0009287	0.03754	1.0918	1.0661	1.062	0.0868	yes	up	B(i)	-	-	-	-	-	-	-	-	-	-	-	-	194.117	3.00133	M+H	C11H15NO2	37.1	0	metab_2632	pos_2702	pos	44.4	2.636	0.05387	2.482	0.06101
Mgdg(7:0/22:6)	0.02767	0.1346	1.0911	1.0965	1.1246	0.1695	yes	up	B(i)	-	-	-	-	-	-	-	-	-	-	-	-	675.407	9.34682	M-H	C38H60O10	64.8	0	metab_4263	neg_1198	neg	46.6	1.904	0.09067	1.693	0.1783
3-Amino-3-methyl-N-[(3R)-2-oxo-1-[[4-[2-(2H-tetrazol-5-yl)phenyl]phenyl]methyl]-4,5-dihydro-3H-1-benzazepin-3-yl]butanamide	0.000182	0.01868	1.0884	1.0294	1.0534	0.075	yes	up	B(ii)	-	-	-	-	-	-	-	HMDB0253853	Organic acids and derivatives	Peptidomimetics	Hybrid peptides	-	568.268	11.5445	M+Hac-H	C29H31N7O2	0	58.2	metab_4587	neg_1523	neg	47.8	2.665	0.03974	2.53	0.04133
(Z)-3-(1,2-Dihydroxyethyl)-3-hydroxyhenicos-12-en-2-one	0.002711	0.05216	1.087	1.0646	1.0486	0.0685	yes	up	B(ii)	-	-	-	-	-	-	-	HMDB0255948	Lipids and lipid-like molecules	Fatty Acyls	Fatty alcohols	-	439.34	10.2825	M+CH3OH+Na	C23H44O4	0	90.9	metab_1302	pos_1335	pos	53.1	3.492	0.04855	3.33	0.08812
Cyclopentanol	0.0001666	0.01859	1.0844	1.0497	1.0406	0.0574	yes	up	B(ii)	C02020	-	-	-	-	-	-	HMDB0302463	Organic oxygen compounds	Organooxygen compounds	Alcohols and polyols	96-41-3;_	104.106	1.09612	M+NH4	C5H10O	0	62.4	metab_165	pos_166	pos	50.8	3.536	0.02461	3.398	0.05252
Nonadecanoic acid	0.02151	0.1186	1.0785	1.1182	0.9356	-0.0961	yes	down	B(ii)	C16535	-	-	-	-	-	-	HMDB0000772	Lipids and lipid-like molecules	Fatty Acyls	Fatty acids and conjugates	-;646-30-0;	316.321	7.29955	M+NH4	C19H38O2	0	54.3	metab_2179	pos_2235	pos	49.8	2.7	0.1067	2.886	0.1295
Linoleamide	0.001074	0.03916	1.0724	1.004	0.9768	-0.0338	yes	down	B(ii)	-	-	-	-	-	-	-	HMDB0062656	Lipids and lipid-like molecules	Fatty Acyls	Fatty amides	3072-13-7;	280.264	9.19727	M+H	C18H33NO	0	62	metab_1147	pos_1167	pos	51.3	5.776	0.02035	5.913	0.07121
Acetolein	0.005898	0.06868	1.0721	1.0314	1.0478	0.0673	yes	up	B(ii)	-	-	-	-	-	-	-	HMDB0303184	Lipids and lipid-like molecules	Glycerolipids	Triradylcglycerols	-	458.346	8.65747	M+NH4	C25H44O6	0	64.6	metab_1025	pos_1045	pos	50.5	3.508	0.01928	3.348	0.1107
Poly thf n5	0.01084	0.08653	1.0689	1.0303	1.068	0.0949	yes	up	B(i)	-	-	-	-	-	-	-	-	-	-	-	-	396.331	8.28665	M+NH4	C20H42O6	48	0	metab_971	pos_991	pos	45.6	2.639	0.08355	2.471	0.1029
2-aminopropanol	0.004453	0.06258	1.0668	1.0263	1.0351	0.0498	yes	up	B(i)	-	-	-	-	-	-	-	-	-	-	-	-	151.144	1.14145	2M+H	C3H9NO	87	0	metab_2838	pos_2909	pos	56.1	4.54	0.01522	4.386	0.1024
N-Stearoyl Tryptophan	0.0008684	0.03746	1.0638	1.0315	1.0329	0.0467	yes	up	B(ii)	-	-	-	-	-	-	-	HMDB0241951	Organic acids and derivatives	Carboxylic acids and derivatives	Amino acids, peptides, and analogues	_;	453.343	4.13008	M+H-H2O	C29H46N2O3	0	57	metab_440	pos_441	pos	47.7	4.519	0.03497	4.375	0.06661
Sebacic acid	0.001301	0.04123	1.0598	1.0281	1.0281	0.04	yes	up	B(i)	C08277	-	-	-	-	-	-	HMDB0000792;LMFA01170006	Lipids and lipid-like molecules	Fatty Acyls	Fatty acids and conjugates	111-20-6;	185.116	10.4274	M+H-H2O	C10H18O4	51.5	0	metab_1695	pos_1740	pos	46.5	5.333	0.03873	5.187	0.0707
Dg(24:1(15z)/15:0/0:0)	0.0008304	0.03648	1.0576	0.9891	0.9659	-0.0501	yes	down	B(ii)	_;C00165	-	-	map05214;map05167;map05143;map04540;map05163;map05146;map04915;map04015;map04014;map04659;map04658;map04270;map04012;map05231;map04650;map04370;map04371;map04916;map04072;map04071;map05235;map04921;map05415;map04750;map04919;map04933;map04961;map05012;map04920;map04923;map04925;map05017;map04625;map05171;map04726;map04725;map04724;map04745;map04722;map05223;map04720;map04666;map05170;map04664;map…	Glioma;Kaposi sarcoma-associated herpesvirus infection;African trypanosomiasis;Gap junction;Human cytomegalovirus infection;Amoebiasis;Estrogen signaling pathway;Rap1 signaling pathway;Ras signaling pathway;Th17 cell differentiation;Th1 and Th2 cell differentiation;Vascular smooth muscle contraction;ErbB signaling pathway;Choline metabolism in cancer;Natural killer cell mediated cytotoxicity;VEGF…	Human Diseases;Human Diseases;Human Diseases;Cellular Processes;Human Diseases;Human Diseases;Organismal Systems;Environmental Information Processing;Environmental Information Processing;Organismal Systems;Organismal Systems;Organismal Systems;Environmental Information Processing;Human Diseases;Organismal Systems;Environmental Information Processing;Environmental Information Processing;Organismal…	Cancer: specific types;Infectious disease: viral;Infectious disease: parasitic;Cellular community - eukaryotes;Infectious disease: viral;Infectious disease: parasitic;Endocrine system;Signal transduction;Signal transduction;Immune system;Immune system;Circulatory system;Signal transduction;Cancer: overview;Immune system;Signal transduction;Signal transduction;Endocrine system;Signal transduction;…	HMDB0007822	Lipids and lipid-like molecules	Glycerolipids	Diradylglycerols	-	682.636	9.35325	M+NH4	C42H80O5	0	75.9	metab_1179	pos_1199	pos	49.7	3.734	0.02205	3.866	0.06485
Pe(16:0e/12-hete)	0.002458	0.05041	1.0526	0.984	1.0418	0.059	yes	up	B(i)	-	-	-	-	-	-	-	-	-	-	-	-	800.551	11.172	M+Hac-H	C41H76NO8P	83.9	0	metab_4752	neg_1688	neg	49.4	3.342	0.07612	3.208	0.03019
Hexamethoxymethyl melamine	0.00322	0.05444	1.0525	1.0265	1.0562	0.0788	yes	up	B(i)	-	-	-	-	-	-	-	-	-	-	-	-	391.229	7.6122	M+H	C15H30N6O6	55.5	0	metab_2140	pos_2196	pos	47.6	2.859	0.05822	2.707	0.07776
Phthalic anhydride	0.007459	0.07433	1.0501	1.0244	1.0356	0.0504	yes	up	B(i)	-	-	-	-	-	-	-	HMDB0256501	Organoheterocyclic compounds	Benzofurans	Benzofuranones	-	149.023	8.21915	M+H	C8H4O3	71.6	0	metab_2075	pos_2131	pos	53.4	4.689	0.06351	4.528	0.09959
Farnesyl acetone	0.000966	0.03802	1.0457	0.9866	0.9734	-0.0389	yes	down	B(i)	-	-	-	-	-	-	-	-	-	-	-	-	263.237	9.19727	M+H	C18H30O	57.8	0	metab_1146	pos_1166	pos	50	4.836	0.02342	4.968	0.06618
Difluorodeoxycytidine triphosphate	0.01576	0.1017	1.0424	1.0164	1.0453	0.0639	yes	up	B(ii)	-	-	-	-	-	-	-	HMDB0251267	Nucleosides, nucleotides, and analogues	Pyrimidine nucleotides	Pyrimidine deoxyribonucleotides	-	545.007	1.35427	M+ACN+H	C9H14F2N3O13P3	0	73.7	metab_358	pos_359	pos	52.2	3.809	0.03936	3.644	0.1332
Pe(p-16:0/22:6)	0.00714	0.07421	1.0421	1.0318	1.044	0.0621	yes	up	B(i)	C00350	Lipids	Phospholipids	map01100;map00564;map00563;map04136;map05167;map05130;map04723;map04140	Metabolic pathways;Glycerophospholipid metabolism;Glycosylphosphatidylinositol (GPI)-anchor biosynthesis;Autophagy - other;Kaposi sarcoma-associated herpesvirus infection;Pathogenic Escherichia coli infection;Retrograde endocannabinoid signaling;Autophagy - animal	Metabolism;Metabolism;Metabolism;Cellular Processes;Human Diseases;Human Diseases;Organismal Systems;Cellular Processes	Global and overview maps;Lipid metabolism;Glycan biosynthesis and metabolism;Transport and catabolism;Infectious disease: viral;Infectious disease: bacterial;Nervous system;Transport and catabolism	HMDB0005780	Lipids and lipid-like molecules	Glycerophospholipids	Glycerophosphoethanolamines	206059-97-4	748.528	10.7578	M+H	C43H74NO7P	40.2	0	metab_1346	pos_1383	pos	41.7	3.891	0.05704	3.727	0.1043
Val Arg Ile Asp	0.01226	0.09123	1.0399	0.9085	1.0381	0.0539	yes	up	B(i)	-	-	-	-	-	-	-	-	-	-	-	-	500.278	8.53887	M-H	C21H39N7O7	60.1	0	metab_4097	neg_1032	neg	48.5	3.571	0.08897	3.44	0.05727
Mg(0:0/22:6(4z,7z,10z,13z,16z,19z)/0:0)	0.03241	0.1469	1.029	1.1141	1.0431	0.0609	yes	up	B(ii)	-	-	-	-	-	-	-	HMDB0011557	Lipids and lipid-like molecules	Glycerolipids	Monoradylglycerols	_;	403.283	9.02962	M+H	C25H38O4	0	53.3	metab_1921	pos_1976	pos	48.7	4.402	0.08955	4.22	0.1547
N-Docosahexaenoyl Arginine	0.02647	0.1321	1.0262	0.9816	1.05	0.0705	yes	up	B(ii)	-	-	-	-	-	-	-	HMDB0242008	Not Available	Not Available	Not Available	-	502.372	10.1709	M+NH4	C28H44N4O3	0	60	metab_1759	pos_1806	pos	46.2	3.441	0.05256	3.277	0.1453
Pc(44:12)	0.003658	0.05814	1.0235	0.9348	0.9708	-0.0428	yes	down	B(i)	C00157	Lipids	Phospholipids	map01100;map00564;map00590;map00591;map00592;map05231;map04723	Metabolic pathways;Glycerophospholipid metabolism;Arachidonic acid metabolism;Linoleic acid metabolism;alpha-Linolenic acid metabolism;Choline metabolism in cancer;Retrograde endocannabinoid signaling	Metabolism;Metabolism;Metabolism;Metabolism;Metabolism;Human Diseases;Organismal Systems	Global and overview maps;Lipid metabolism;Lipid metabolism;Lipid metabolism;Lipid metabolism;Cancer: overview;Nervous system	HMDB0008748	Lipids and lipid-like molecules	Glycerophospholipids	Glycerophosphocholines	-	922.563	10.3223	M+FA-H	C52H80NO8P	66.1	0	metab_4448	neg_1384	neg	50.3	4.218	0.04768	4.345	0.0674
1-(3-fluorobenzoyl)-N-(5-propyl-1,3,4-thiadiazol-2-yl)piperidine-4-carboxamide	0.003642	0.0581	1.0163	0.9507	1.0399	0.0564	yes	up	B(i)	-	-	-	-	-	-	-	-	-	-	-	-	377.145	3.29748	M+H	C18H21FN4O2S	86.1	0	metab_2616	pos_2686	pos	53.3	3.442	0.03463	3.31	0.07828
Deoxycholylarginine	0.004316	0.06213	1.0121	0.9859	1.0444	0.0626	yes	up	B(ii)	-	-	-	-	-	-	-	HMDB0242418	Not Available	Not Available	Not Available	-	566.426	4.74205	M+NH4	C30H52N4O5	0	57.8	metab_2589	pos_2659	pos	47.9	3.367	0.03895	3.224	0.08747
Styrene	0.03905	0.16	1.0119	0.9064	0.9545	-0.0672	yes	down	B(i)	C07083;C19506	-	-	map01100	Metabolic pathways	Metabolism	Global and overview maps	-;HMDB0034240	Benzenoids	Benzene and substituted derivatives	Styrenes	100-42-5	105.069	6.86225	M+H	C8H8	65.7	0	metab_810	pos_830	pos	49.8	3.064	0.1301	3.21	0.0757
Phosphonoacetate	0.004332	0.06213	1.0098	0.9489	0.925	-0.1125	yes	down	B(ii)	C05682	-	-	map01100;map00440	Metabolic pathways;Phosphonate and phosphinate metabolism	Metabolism;Metabolism	Global and overview maps;Metabolism of other amino acids	HMDB0004110	Organic acids and derivatives	Organic phosphonic acids and derivatives	Organic phosphonic acids	4408-78-0	174.956	11.7132	M+Cl	C2H5O5P	0	93.2	metab_4610	neg_1546	neg	57	1.628	0.08014	1.76	0.03649
Pc(18:2/0:0)	0.04312	0.169	1.0051	0.9553	1.0377	0.0534	yes	up	B(i)	-	-	-	-	-	-	-	LMGP01050034	-	-	-	--	520.339	8.51113	M+H	C26H50NO7P	67.6	0	metab_2030	pos_2086	pos	52.5	4.678	0.08824	4.508	0.1572
Pc(33:1)	0.002604	0.05131	1.0033	0.9381	1.0316	0.0449	yes	up	B(i)	C00157	Lipids	Phospholipids	map01100;map00564;map00590;map00591;map00592;map05231;map04723	Metabolic pathways;Glycerophospholipid metabolism;Arachidonic acid metabolism;Linoleic acid metabolism;alpha-Linolenic acid metabolism;Choline metabolism in cancer;Retrograde endocannabinoid signaling	Metabolism;Metabolism;Metabolism;Metabolism;Metabolism;Human Diseases;Organismal Systems	Global and overview maps;Lipid metabolism;Lipid metabolism;Lipid metabolism;Lipid metabolism;Cancer: overview;Nervous system	HMDB0007938	Lipids and lipid-like molecules	Glycerophospholipids	Glycerophosphocholines	-	790.557	10.0069	M+FA-H	C41H80NO8P	49.4	0	metab_4402	neg_1338	neg	44.3	4.081	0.0405	3.956	0.06575
5-(4-Carboxybutylperoxy)pentanoic acid	0.003179	0.05423	1.0024	0.9663	1.0407	0.0576	yes	up	B(ii)	-	-	-	-	-	-	-	HMDB0260291	Organic acids and derivatives	Carboxylic acids and derivatives	Dicarboxylic acids and derivatives	-	217.106	7.60087	M+H-H2O	C10H18O6	0	81.6	metab_891	pos_911	pos	53.6	3.448	0.02773	3.313	0.08086
5-bromo-N-[4-(3,4-dimethoxyphenyl)-1,3-thiazol-2-yl]thiophene-2-carboxamide	0.04671	0.1762	1.0014	0.997	1.0445	0.0629	yes	up	B(i)	-	-	-	-	-	-	-	-	-	-	-	-	424.965	1.18627	M+H	C16H13BrN2O3S2	65.6	0	metab_2776	pos_2847	pos	41.4	4.152	0.05319	3.975	0.1835
Dipentyl phthalate	0.009071	0.07974	1.001	0.9677	1.0339	0.0481	yes	up	B(i)	C14300	-	-	-	-	-	-	HMDB0251441	Benzenoids	Benzene and substituted derivatives	Benzoic acids and derivatives	-	324.216	0.89245	M+NH4	C18H26O4	70.1	0	metab_3035	pos_3106	pos	52	4.421	0.03663	4.276	0.1044

## Sheet: SCCB 72 h vs CS 72 h
Metabolite	代谢物	P_value	FDR	VIP_pred_OPLS-DA	VIP_PLS-DA	FC(PX72h/SY72h)	Log2FC(PX72h/SY72h)	Significant	Regulate	level	KEGG Compound ID	KEGG Compound First Category	KEGG Compound Second Category	KEGG Pathway ID	KEGG Pathway Description	KEGG Pathway First Category	KEGG Pathway Second Category	Library ID	HMDB Superclass	HMDB Class	HMDB Subclass	CAS ID	M/Z	Retention time	Adducts	Formula	Fragmentation Score	Theoretical Fragmentation Score	Metab ID	ID	Mode	Score	px72h_mean	px72h_SD	sy72h_mean	sy72h_SD
Koryoginsenoside R1	β-D-吡喃葡萄糖苷，（3β，6α，12β）-3,12-二羟基-6-[[6-O-（1-氧代-2-丁烯基）-β-D-吡喃葡萄糖苷]氧基]达玛-24-烯-20-基，（E）-	0.000435	0.02897	3.2519	3.1592	0.4878	-1.0355	yes	down	B(ii)	-	-	-	-	-	-	-	HMDB0041351	Lipids and lipid-like molecules	Prenol lipids	Triterpenoids	171674-97-8	886.547	7.4557	M+NH4	C46H76O15	0	43.4	metab_886	pos_906	pos	42.5	1.223	0.6	2.507	0.1168
N-Arachidonoyl Asparagine	N -花生四烯酰天冬酰胺	1.198e-07	0.0003342	3.2395	3.0325	1.4341	0.5202	yes	up	B(ii)	-	-	-	-	-	-	-	HMDB0241991	Not Available	Not Available	Not Available	-	436.318	10.1149	M+NH4	C24H38N2O4	0	42.2	metab_1768	pos_1816	pos	46	3.472	0.1188	2.421	0.1549
Dihomo-gamma-linolenic acid	8,11,14-二十碳三烯酸	0.01733	0.107	2.9973	2.8434	0.3983	-1.3282	yes	down	B(i)	C03242;_	-	-	map01100;map00591;map01040	Metabolic pathways;Linoleic acid metabolism;Biosynthesis of unsaturated fatty acids	Metabolism;Metabolism;Metabolism	Global and overview maps;Lipid metabolism;Lipid metabolism	HMDB0002925;HMDB0247333	Lipids and lipid-like molecules	Fatty Acyls	Fatty acids and conjugates	1783-84-2;_	324.289	8.62363	M+NH4	C20H34O2	68.1	0	metab_1022	pos_1042	pos	50	0.8881	0.1517	2.23	1.145
Mimosine	含羞草碱	0.0004784	0.02966	2.8792	2.8157	2.111	1.0779	yes	up	B(ii)	C04771	-	-	-	-	-	-	HMDB0015188	Organic acids and derivatives	Carboxylic acids and derivatives	Amino acids, peptides, and analogues	500-44-7	243.062	1.1825	M+FA-H	C8H10N2O4	0	97	metab_5780	neg_2721	neg	57.8	1.856	0.08823	0.8792	0.4629
Dimethylsphingosine	二甲基鞘氨醇	4.468e-05	0.011	2.773	2.6095	1.4273	0.5133	yes	up	B(ii)	-	-	-	-	-	-	-	HMDB0251406	Organic oxygen compounds	Organooxygen compounds	Alcohols and polyols	-	320.258	9.18627	M+H-2H2O	C20H37NO4	0	46.7	metab_1139	pos_1159	pos	44.6	2.799	0.1728	1.961	0.2453
Pyropheophytin b	脱镁叶绿素b	0.01606	0.103	2.7558	2.3529	0.6214	-0.6863	yes	down	B(ii)	C19506	-	-	-	-	-	-	HMDB0034248	Benzenoids	Benzene and substituted derivatives	Styrenes	77331-75-0	885.554	5.60755	M+Hac-H	C53H70N4O4	0	54.5	metab_5438	neg_2374	neg	43	1.507	0.7401	2.425	0.2389
Arachidonic acid	花生四烯酸	0.0009678	0.03802	2.6456	2.6018	1.583	0.6627	yes	up	B(i)	C00219	Lipids	Fatty acids	map05140;map04666;map04750;map04270;map04217;map04216;map05146;map00590;map00591;map04921;map04923;map04925;map01040;map04726;map04745;map01100;map04664;map04723;map04912;map04913;map04730;map04611	Leishmaniasis;Fc gamma R-mediated phagocytosis;Inflammatory mediator regulation of TRP channels;Vascular smooth muscle contraction;Necroptosis;Ferroptosis;Amoebiasis;Arachidonic acid metabolism;Linoleic acid metabolism;Oxytocin signaling pathway;Regulation of lipolysis in adipocytes;Aldosterone synthesis and secretion;Biosynthesis of unsaturated fatty acids;Serotonergic synapse;Phototransduction …	Human Diseases;Organismal Systems;Organismal Systems;Organismal Systems;Cellular Processes;Cellular Processes;Human Diseases;Metabolism;Metabolism;Organismal Systems;Organismal Systems;Organismal Systems;Metabolism;Organismal Systems;Organismal Systems;Metabolism;Organismal Systems;Organismal Systems;Organismal Systems;Organismal Systems;Organismal Systems;Organismal Systems	Infectious disease: parasitic;Immune system;Sensory system;Circulatory system;Cell growth and death;Cell growth and death;Infectious disease: parasitic;Lipid metabolism;Lipid metabolism;Endocrine system;Endocrine system;Endocrine system;Lipid metabolism;Nervous system;Sensory system;Global and overview maps;Immune system;Nervous system;Endocrine system;Endocrine system;Nervous system;Immune system	HMDB0001043;LMFA01030001;PW_C000821	Lipids and lipid-like molecules	Fatty Acyls	Fatty acids and conjugates	506-32-1;	607.473	9.5568	2M-H	C20H32O2	68.9	0	metab_4938	neg_1874	neg	49.6	2.278	0.1232	1.439	0.4291
Isoferuloyl C1-glucuronide	异阿魏酰C1 -葡萄糖醛酸苷	0.03424	0.1498	2.638	2.4866	0.4893	-1.0311	yes	down	B(ii)	-	-	-	-	-	-	-	HMDB0041749	Phenylpropanoids and polyketides	Cinnamic acids and derivatives	Hydroxycinnamic acids and derivatives	-	741.193	10.1597	2M+H	C16H18O10	0	43.2	metab_1762	pos_1809	pos	36.2	1.054	1.037	2.154	0.3668
Glyceryl palmitoleate	甘油棕榈烯酸酯	1.281e-05	0.007537	2.5435	2.3799	1.2677	0.3422	yes	up	B(i)	-	-	-	-	-	-	-	HMDB0243951	Lipids and lipid-like molecules	Glycerolipids	Monoradylglycerols	-	329.268	9.06327	M+H	C19H36O4	80.5	0	metab_1116	pos_1136	pos	52.7	3.23	0.07166	2.548	0.1983
Guanosine 2',3'-cyclic phosphate	鸟苷2 '，3 ' -环磷酸	0.007256	0.0743	2.4831	2.5326	1.5533	0.6354	yes	up	B(ii)	_;C06194	-;Nucleic acids	-;Cyclic nucleotides	map01100;map00230	Metabolic pathways;Purine metabolism	Metabolism;Metabolism	Global and overview maps;Nucleotide metabolism	HMDB0011629	Lipids and lipid-like molecules	Sphingolipids	Glycosphingolipids	15718-49-7;634-02-6	380.017	1.57165	M+Cl	C10H12N5O7P	0	68.8	metab_5550	neg_2486	neg	51	2.49	0.1018	1.603	0.6386
Delphinidin 3-rutinoside	飞燕草素- 3 -芸香糖苷	0.02476	0.1282	2.4578	2.6323	0.4356	-1.1988	yes	down	B(ii)	C16315	-	-	-	-	-	-	HMDB0038001	Phenylpropanoids and polyketides	Flavonoids	Flavonoid glycosides	15674-58-5;	592.139	1.3165	M-H2O-H	C27H31O16+	0	46.3	metab_5665	neg_2605	neg	42.4	0.7519	0.1665	1.726	0.8881
L-Lysine	L-赖氨酸	0.002921	0.05343	2.4068	2.2577	2.024	1.0172	yes	up	B(i)	C00047	Peptides	Amino acids	map01100;map00310;map02010;map00300;map01210;map00780;map00470;map01230;map04974;map00970	Metabolic pathways;Lysine degradation;ABC transporters;Lysine biosynthesis;2-Oxocarboxylic acid metabolism;Biotin metabolism;D-Amino acid metabolism;Biosynthesis of amino acids;Protein digestion and absorption;Aminoacyl-tRNA biosynthesis	Metabolism;Metabolism;Environmental Information Processing;Metabolism;Metabolism;Metabolism;Metabolism;Metabolism;Organismal Systems;Genetic Information Processing	Global and overview maps;Amino acid metabolism;Membrane transport;Amino acid metabolism;Global and overview maps;Metabolism of cofactors and vitamins;Metabolism of other amino acids;Global and overview maps;Digestive system;Translation	HMDB0000182;PW_C000118	Organic acids and derivatives	Carboxylic acids and derivatives	Amino acids, peptides, and analogues	56-87-1	293.218	1.00495	2M+H	C6H14N2O2	91.7	0	metab_3019	pos_3090	pos	57	1.45	0.1356	0.7164	0.4393
Didemnin A	-	0.009877	0.08375	2.3479	2.116	0.6752	-0.5667	yes	down	B(ii)	C16862;_	-	-	-	-	-	-	HMDB0251219	Organic acids and derivatives	Peptidomimetics	Depsipeptides	137219-37-5;_	977.538	10.0971	M+Cl	C49H78N6O12	0	61.1	metab_4842	neg_1778	neg	45.5	1.43	0.4941	2.118	0.193
Hexadecanamide	-	0.004446	0.06258	2.3459	2.2368	0.7999	-0.3221	yes	down	B(i)	-	-	-	-	-	-	-	HMDB0012273;LMFA08010009	Lipids and lipid-like molecules	Fatty Acyls	Fatty amides	629-54-9;	511.521	9.71673	2M+H	C16H33NO	86	0	metab_1210	pos_1232	pos	54.4	2.946	0.1618	3.683	0.4676
7-Methyl-cholic acid	7 -甲基胆酸	0.0003227	0.02369	2.3241	2.2486	1.2464	0.3178	yes	up	B(ii)	-	-	-	-	-	-	-	HMDB0244296	Lipids and lipid-like molecules	Steroids and steroid derivatives	Bile acids, alcohols and derivatives	-	405.298	9.31958	M+H-H2O	C25H42O5	0	54.4	metab_1864	pos_1919	pos	45.9	3.212	0.1582	2.577	0.2437
Pi(18:0/20:4)	-	0.00898	0.07952	2.2872	2.0103	0.8182	-0.2895	yes	down	B(i)	-	-	-	-	-	-	-	HMDB0009815	Lipids and lipid-like molecules	Glycerophospholipids	Glycerophosphoinositols	206059-96-3	885.55	9.22282	M-H	C47H83O13P	37.6	0	metab_4225	neg_1160	neg	43	2.849	0.4678	3.482	0.1048
6a, 3'-p-Dihydroxypaclitaxel	6a，3 ' - P -二羟基紫杉醇	0.007429	0.0743	2.2386	2.0505	0.6848	-0.5463	yes	down	B(ii)	-	-	-	-	-	-	-	HMDB0060795	Benzenoids	Benzene and substituted derivatives	Benzoic acids and derivatives	-	870.262	6.84915	M-H2O-H	C45H47NO18	0	68	metab_5397	neg_2333	neg	47.7	1.401	0.4584	2.046	0.1153
(S)-10,16-Dihydroxyhexadecanoic acid	（S） -10,16-二羟基十六烷酸	0.01702	0.1061	2.2365	2.2427	1.59	0.669	yes	up	B(ii)	C08285	-	-	map00073	Cutin, suberine and wax biosynthesis	Metabolism	Lipid metabolism	HMDB0037798	Lipids and lipid-like molecules	Fatty Acyls	Fatty acids and conjugates	69232-67-3	352.245	8.72495	M+ACN+Na	C16H32O4	0	43.5	metab_1035	pos_1055	pos	46.1	2.261	0.5661	1.422	0.4441
Pc(lte4/18:1(9z))	-	0.007688	0.07502	2.1941	2.0902	0.5352	-0.9018	yes	down	B(ii)	-	-	-	-	-	-	-	HMDB0286450	Not Available	Not Available	Not Available	-	977.538	8.72952	M+Cl	C49H87N2O11PS	0	55.9	metab_4119	neg_1054	neg	43.6	0.7279	0.2779	1.36	0.3737
Docosapentaenoic acid (22n-3)	二十二碳五烯酸（22n-3）	0.02018	0.1148	2.1698	2.0894	1.6933	0.7598	yes	up	B(ii)	C16513	-	-	map01040	Biosynthesis of unsaturated fatty acids	Metabolism	Lipid metabolism	HMDB0006528	Lipids and lipid-like molecules	Fatty Acyls	Fatty acids and conjugates	24880-45-3	705.515	9.46815	2M+FA-H	C22H34O2	0	40.6	metab_4291	neg_1227	neg	44	1.695	0.5659	1.001	0.2441
4-Hydroxycinnamoylagmatine	4 -羟基桂皮酰马钱子碱	0.02045	0.1157	2.1681	2.0918	0.3365	-1.5712	yes	down	B(ii)	C04498	-	-	map01100	Metabolic pathways	Metabolism	Global and overview maps	HMDB0033460	Phenylpropanoids and polyketides	Cinnamic acids and derivatives	Hydroxycinnamic acids and derivatives	7295-86-5	335.172	4.84448	M+Hac-H	C14H20N4O2	0	50.6	metab_3808	neg_743	neg	47.7	0.3786	0.1223	1.125	0.653
NADHX	-	0.01012	0.08453	2.1225	2.1289	0.6589	-0.6019	yes	down	B(ii)	C04856	-	-	-	-	-	-	HMDB0059644	Nucleosides, nucleotides, and analogues	Purine nucleotides	Purine nucleotide sugars	116561-22-9	682.132	3.03072	M-H	C21H31N7O15P2	0	40.1	metab_5524	neg_2460	neg	42.2	1.242	0.3104	1.885	0.3897
L-Prolinamide	L-脯酰胺	0.0005228	0.03103	2.1082	2.0074	1.4912	0.5765	yes	up	B(i)	C19781;_	-	-	-	-	-	-	-;HMDB0253910	Organic acids and derivatives	Carboxylic acids and derivatives	Amino acids, peptides, and analogues	7531-52-4;_	115.086	0.993783	M+H	C5H10N2O	99.9	0	metab_3023	pos_3094	pos	56.9	1.618	0.09364	1.085	0.2427
GPEtn(16:0/18:1)	-	0.001245	0.04087	2.0789	1.9909	1.2071	0.2716	yes	up	B(i)	-	-	-	-	-	-	-	HMDB0008926	Lipids and lipid-like molecules	Glycerophospholipids	Glycerophosphoethanolamines	-	718.538	11.5169	M+H	C39H76NO8P	44.6	0	metab_1578	pos_1620	pos	42.3	3.141	0.1295	2.602	0.2676
L-threo-sphinganine	沙芬戈	0.03695	0.1551	2.0725	1.9903	1.2713	0.3462	yes	up	B(ii)	-	-	-	-	-	-	-	HMDB0304406	Organic nitrogen compounds	Organonitrogen compounds	Amines	-	341.268	9.74972	M+K	C18H40NO2+	0	40.6	metab_1216	pos_1238	pos	43.7	3.365	0.09052	2.647	0.7251
'5,8,11-trihydroxyoctadec-9-enoic acid'	-	0.0002898	0.02319	2.0374	1.8807	1.2025	0.266	yes	up	B(i)	-	-	-	-	-	-	-	-	-	-	-	-	331.247	7.01873	M+H	C18H34O5	59.2	0	metab_821	pos_841	pos	47.9	2.69	0.1349	2.237	0.1535
(6Z,9Z,12Z,15Z,18Z,21Z)-Tetracosa-6,9,12,15,18,21-hexaenoylcarnitine	（6Z，9Z，12Z，15Z，18Z，21Z）-Tetracosa-6,9,12,15,18,21-己烯酰基肉碱	0.0002444	0.02094	2.0354	1.9128	0.7932	-0.3342	yes	down	B(ii)	-	-	-	-	-	-	-	HMDB0241636	Lipids and lipid-like molecules	Fatty Acyls	Fatty acid esters	-	544.365	7.7313	M+FA-H	C31H49NO4	0	47.1	metab_3986	neg_921	neg	47	1.803	0.0458	2.273	0.2025
'octadeca-10,12-dienoic acid'	-	0.02936	0.1392	2.0301	1.9706	0.7197	-0.4745	yes	down	B(i)	-	-	-	-	-	-	-	-	-	-	-	-	263.237	7.97167	M+H-H2O	C18H32O2	36.7	0	metab_2107	pos_2163	pos	45.8	1.772	0.1869	2.462	0.6386
GPEtn(20:5/20:4)	-	0.01461	0.09806	1.9902	1.7464	1.2559	0.3287	yes	up	B(i)	-	-	-	-	-	-	-	HMDB0009465	Lipids and lipid-like molecules	Glycerophospholipids	Glycerophosphoethanolamines	-	786.505	10.2937	M+H	C45H72NO8P	51.6	0	metab_1718	pos_1765	pos	41.6	2.454	0.2817	1.954	0.3049
L-ornithine	-	0.002607	0.05131	1.9453	1.8369	1.2724	0.3475	yes	up	B(i)	C00077	Peptides	Amino acids	map01100;map00220;map02010;map01210;map00470;map00330;map00480;map01230	Metabolic pathways;Arginine biosynthesis;ABC transporters;2-Oxocarboxylic acid metabolism;D-Amino acid metabolism;Arginine and proline metabolism;Glutathione metabolism;Biosynthesis of amino acids	Metabolism;Metabolism;Environmental Information Processing;Metabolism;Metabolism;Metabolism;Metabolism;Metabolism	Global and overview maps;Amino acid metabolism;Membrane transport;Global and overview maps;Metabolism of other amino acids;Amino acid metabolism;Metabolism of other amino acids;Global and overview maps	HMDB0000214	Organic acids and derivatives	Carboxylic acids and derivatives	Amino acids, peptides, and analogues	70-26-8	133.096	1.00495	M+H	C5H12N2O2	99.9	0	metab_3020	pos_3091	pos	57.6	2.247	0.09841	1.766	0.2795
Triethylene glycol bis(3-tert-butyl-4-hydroxy-5-methylphenyl)propionate	三甘醇双（3-叔丁基-4-羟基-5-甲基苯基）丙酸酯	4.684e-07	0.0006533	1.9321	1.8044	1.1355	0.1834	yes	up	B(i)	-	-	-	-	-	-	-	HMDB0248490	Benzenoids	Benzene and substituted derivatives	Phenylpropanes	-	604.383	8.37648	M+NH4	C34H50O8	57.1	0	metab_2054	pos_2110	pos	49.4	3.15	0.04253	2.774	0.06857
LysoPE(22:6(4Z,7Z,10Z,13Z,16Z,19Z)/0:0)	-	0.002594	0.05131	1.9316	1.8748	1.3862	0.4712	yes	up	B(ii)	-	-	-	-	-	-	-	HMDB0011526	Lipids and lipid-like molecules	Glycerophospholipids	Glycerophosphoethanolamines	-	570.283	9.99577	M+FA-H	C27H44NO7P	0	97.3	metab_4853	neg_1789	neg	56.6	1.773	0.08883	1.279	0.291
9(S)-HpODE	9（S）-HpODE	0.003075	0.05351	1.9125	1.8694	0.64	-0.6438	yes	down	B(i)	C14827	-	-	map01100;map00591	Metabolic pathways;Linoleic acid metabolism	Metabolism;Metabolism	Global and overview maps;Lipid metabolism	HMDB0006940;HMDB0062434;HMDB0006940	Lipids and lipid-like molecules	Fatty Acyls	Lineolic acids and derivatives	29774-12-7;_	311.221	7.62792	M-H	C18H32O4	71.3	0	metab_3958	neg_893	neg	49.6	0.8941	0.2638	1.397	0.1776
Cyclacillin	氨环己西林	0.0007524	0.03557	1.8998	1.8256	1.3498	0.4327	yes	up	B(ii)	C12766	-	-	-	-	-	-	HMDB0015135	Organoheterocyclic compounds	Lactams	Beta lactams	3485-14-1	400.156	9.82678	M+Hac-H	C15H23N3O4S	0	93.1	metab_4361	neg_1297	neg	51.8	1.725	0.111	1.278	0.201
3-Phenylpropyl acetate	3 -乙酸苯丙酯	0.0394	0.1609	1.8914	1.96	1.3613	0.445	yes	up	B(ii)	C17663	-	-	-	-	-	-	HMDB0033386	Benzenoids	Benzene and substituted derivatives	Not Available	122-72-5	177.092	6.5265	M-H	C11H14O2	0	97	metab_5413	neg_2349	neg	58.1	2.404	0.05031	1.766	0.6578
Monobutyl phthalate	-	0.01014	0.08453	1.8784	1.9384	1.2446	0.3156	yes	up	B(i)	-	-	-	-	-	-	-	HMDB0013247	Benzenoids	Benzene and substituted derivatives	Benzoic acids and derivatives	131-70-4	223.095	6.5136	M+H	C12H14O4	94.4	0	metab_2261	pos_2317	pos	55.3	2.804	0.1332	2.253	0.4057
LysoPE(20:3(8Z,11Z,14Z)/0:0)	-	0.02924	0.139	1.8667	1.81	1.2948	0.3727	yes	up	B(ii)	-	-	-	-	-	-	-	HMDB0011516	Lipids and lipid-like molecules	Glycerophospholipids	Glycerophosphoethanolamines	-	504.304	9.39742	M+H	C25H46NO7P	0	64.3	metab_1841	pos_1895	pos	45.8	2.521	0.1131	1.947	0.5416
Uridine 5'-diphosphate	尿苷5 ' -二磷酸	7.55e-05	0.01404	1.8598	1.8497	0.8748	-0.193	yes	down	B(i)	C00015	Nucleic acids	Nucleotides	map01100;map00240;map04080;map01232;map01240	Metabolic pathways;Pyrimidine metabolism;Neuroactive ligand-receptor interaction;Nucleotide metabolism;Biosynthesis of cofactors	Metabolism;Metabolism;Environmental Information Processing;Metabolism;Metabolism	Global and overview maps;Nucleotide metabolism;Signaling molecules and interaction;Global and overview maps;Global and overview maps	HMDB0000295;PW_C000201	Nucleosides, nucleotides, and analogues	Pyrimidine nucleotides	Pyrimidine ribonucleotides	58-98-0	402.995	1.57165	M-H	C9H14N2O12P2	75.8	0	metab_5549	neg_2485	neg	52.7	2.809	0.07396	3.211	0.1343
16b-Hydroxystanozolol	16b-羟基斯坦唑醇	0.007682	0.07502	1.8594	1.7274	1.1918	0.2531	yes	up	B(ii)	-	-	-	-	-	-	-	HMDB0003166	Lipids and lipid-like molecules	Steroids and steroid derivatives	Estrane steroids	125590-76-3	399.26	11.5281	M+CH3OH+Na	C21H32N2O2	0	52.8	metab_1468	pos_1506	pos	45.6	2.834	0.1494	2.378	0.3013
(9Z)-12-Hydroxyoctadec-9-enoylcarnitine	（9Z）-12-羟基十八烷基-9-烯酰基肉碱	0.02152	0.1186	1.8521	1.9752	0.7002	-0.5142	yes	down	B(ii)	-	-	-	-	-	-	-	HMDB0241536	Lipids and lipid-like molecules	Fatty Acyls	Fatty acid esters	-	486.345	7.4941	M+FA-H	C25H47NO5	0	65.9	metab_3946	neg_881	neg	48.8	1.324	0.2757	1.891	0.4301
N(4)-Oleylcytosine arabinoside	N（4）-油基胞嘧啶阿拉伯糖苷	0.001221	0.04063	1.8464	1.8156	1.4196	0.5055	yes	up	B(ii)	-	-	-	-	-	-	-	HMDB0255284	Nucleosides, nucleotides, and analogues	Pyrimidine nucleosides	Not Available	-	538.35	9.27915	M+FA-H	C27H47N3O5	0	65.1	metab_5016	neg_1952	neg	47.2	1.492	0.07976	1.051	0.2291
(4E,14Z)-2-Aminooctadeca-4,14-diene-1,3-diol	（4E，14Z）-2-氨基十八烷-4,14-二烯-1,3-二醇	0.01083	0.08653	1.8447	1.7509	0.8698	-0.2013	yes	down	B(ii)	-	-	-	-	-	-	-	HMDB0242112	Organic nitrogen compounds	Organonitrogen compounds	Amines	-	280.263	8.15167	M+H-H2O	C18H35NO2	0	40.3	metab_945	pos_965	pos	46.8	3.253	0.1134	3.74	0.3646
N-(3-methylbutyl)-7-oxoazepane-2-carboxamide	N-（3-甲基丁基）-7-氧代氮杂环戊烷-2-甲酰胺	0.002674	0.0518	1.8359	1.7673	1.2764	0.352	yes	up	B(i)	-	-	-	-	-	-	-	-	-	-	-	-	227.177	9.02962	M+H	C12H22N2O2	63.1	0	metab_1103	pos_1123	pos	48	2.046	0.07582	1.603	0.263
Monoisobutylphthalic Acid	单异丁基邻苯二甲酸	0.0112	0.08799	1.83	1.8894	1.1755	0.2333	yes	up	B(i)	-	-	-	-	-	-	-	-	-	-	-	-	221.083	6.51533	M-H	C12H14O4	55.3	0	metab_5415	neg_2351	neg	50.1	3.463	0.08514	2.946	0.3989
S-sulfanylglutathione	S -硫基谷胱甘肽	0.01392	0.09527	1.8276	1.7549	1.1903	0.2513	yes	up	B(ii)	C17267;_	-	-	map01100;map00920	Metabolic pathways;Sulfur metabolism	Metabolism;Metabolism	Global and overview maps;Energy metabolism	HMDB0304477	Organic acids and derivatives	Carboxylic acids and derivatives	Amino acids, peptides, and analogues	-;_	377.012	1.18627	M+K	C10H16N3O6S2-	0	54.5	metab_2777	pos_2848	pos	46.3	3.134	0.1372	2.633	0.3893
GPEtn(18:1/20:3)	-	4.04e-05	0.011	1.8236	1.677	1.1191	0.1624	yes	up	B(i)	-	-	-	-	-	-	-	HMDB0009034	Lipids and lipid-like molecules	Glycerophospholipids	Glycerophosphoethanolamines	-	768.552	11.0591	M+H	C43H78NO8P	53.9	0	metab_1379	pos_1417	pos	45.1	3.241	0.09921	2.896	0.071
Stearic acid	硬脂酸	0.01244	0.0917	1.8137	1.6514	0.7744	-0.3688	yes	down	B(i)	C01530	Lipids	Fatty acids	map01100;map04745;map01040;map00061	Metabolic pathways;Phototransduction - fly;Biosynthesis of unsaturated fatty acids;Fatty acid biosynthesis	Metabolism;Organismal Systems;Metabolism;Metabolism	Global and overview maps;Sensory system;Lipid metabolism;Lipid metabolism	HMDB0000827;LMFA01010018;PW_C000661	Lipids and lipid-like molecules	Fatty Acyls	Fatty acids and conjugates	1957/11/4;57-11-4;	567.537	10.1986	2M-H	C18H36O2	92.8	0	metab_4431	neg_1367	neg	57.4	1.483	0.2311	1.915	0.2595
2-linoleoyl glycerol	-	0.001583	0.04575	1.7991	1.7225	1.1246	0.1694	yes	up	B(i)	-	-	-	-	-	-	-	HMDB0245187	Lipids and lipid-like molecules	Fatty Acyls	Lineolic acids and derivatives	-	355.283	9.27492	M+H	C21H38O4	77	0	metab_1158	pos_1178	pos	53.4	3.665	0.07686	3.259	0.2187
Citrulline	瓜氨酸	0.002359	0.05035	1.7766	1.6623	1.1824	0.2417	yes	up	B(i)	C00327	Peptides	Amino acids	map01100;map00220;map01230	Metabolic pathways;Arginine biosynthesis;Biosynthesis of amino acids	Metabolism;Metabolism;Metabolism	Global and overview maps;Amino acid metabolism;Global and overview maps	HMDB0000904;PW_C000723	Organic acids and derivatives	Carboxylic acids and derivatives	Amino acids, peptides, and analogues	372-75-8	174.088	1.15983	M-H	C6H13N3O3	99.5	0	metab_3426	neg_352	neg	58.3	2.541	0.08905	2.149	0.2204
Flavin mononucleotide	黄素单核苷酸	0.001631	0.04596	1.7639	1.6341	0.77	-0.377	yes	down	B(ii)	C00061	Vitamins and cofactors	Cofactors	map01100;map01240;map00190;map04977;map00740	Metabolic pathways;Biosynthesis of cofactors;Oxidative phosphorylation;Vitamin digestion and absorption;Riboflavin metabolism	Metabolism;Metabolism;Metabolism;Organismal Systems;Metabolism	Global and overview maps;Global and overview maps;Energy metabolism;Digestive system;Metabolism of cofactors and vitamins	HMDB0001520	Nucleosides, nucleotides, and analogues	Flavin nucleotides	Not Available	146-17-8	455.098	3.57935	M-H	C17H21N4O9P	0	73.6	metab_5494	neg_2430	neg	51.5	1.239	0.1814	1.609	0.1096
L-proline	-	0.004142	0.06118	1.7199	1.6414	1.1817	0.2409	yes	up	B(i)	C00148	Peptides	Amino acids	map01100;map04978;map02010;map00470;map00330;map04974;map01230;map00970;map05230	Metabolic pathways;Mineral absorption;ABC transporters;D-Amino acid metabolism;Arginine and proline metabolism;Protein digestion and absorption;Biosynthesis of amino acids;Aminoacyl-tRNA biosynthesis;Central carbon metabolism in cancer	Metabolism;Organismal Systems;Environmental Information Processing;Metabolism;Metabolism;Organismal Systems;Metabolism;Genetic Information Processing;Human Diseases	Global and overview maps;Digestive system;Membrane transport;Metabolism of other amino acids;Amino acid metabolism;Digestive system;Global and overview maps;Translation;Cancer: overview	HMDB0000162;PW_C000106	Organic acids and derivatives	Carboxylic acids and derivatives	Amino acids, peptides, and analogues	147-85-3	116.07	1.00495	M+H	C5H9NO2	99.9	0	metab_3021	pos_3092	pos	57.4	2.569	0.0991	2.174	0.2421
Cer(d18:1/PGE2)	-	0.03115	0.144	1.7129	1.6166	1.1922	0.2536	yes	up	B(ii)	-	-	-	-	-	-	-	HMDB0290005	Not Available	Not Available	Not Available	-	666.528	10.1709	M+CH3OH+H	C38H67NO6	0	42.9	metab_1758	pos_1805	pos	40.8	2.81	0.129	2.357	0.4242
Digitoxigenin 3-[glucosyl-(1->6)-glucosyl-(1->4)-2,6-dideoxyribohexoside]	洋地黄毒苷3-[葡萄糖基-（1->6）-葡萄糖基-（1->4）-2,6-二脱氧核糖己苷]	0.01343	0.0943	1.6878	1.5057	0.9114	-0.1339	yes	down	B(ii)	-	-	-	-	-	-	-	HMDB0034321	Lipids and lipid-like molecules	Steroids and steroid derivatives	Steroid lactones	220710-06-5	846.441	7.32188	M+NH4, M+K, M+Na	C41H64O17	0	44.8	metab_3046	pos_3118	pos	45.9	3.763	0.2964	4.129	0.04021
Pe(15:0/20:5(5z,8z,11z,14z,17z))	-	0.0182	0.1092	1.6834	1.4992	1.4027	0.4882	yes	up	B(ii)	_;C00350	-;Lipids	-;Phospholipids	map01100;map00564;map00563;map04136;map05167;map05130;map04723;map04140	Metabolic pathways;Glycerophospholipid metabolism;Glycosylphosphatidylinositol (GPI)-anchor biosynthesis;Autophagy - other;Kaposi sarcoma-associated herpesvirus infection;Pathogenic Escherichia coli infection;Retrograde endocannabinoid signaling;Autophagy - animal	Metabolism;Metabolism;Metabolism;Cellular Processes;Human Diseases;Human Diseases;Organismal Systems;Cellular Processes	Global and overview maps;Lipid metabolism;Glycan biosynthesis and metabolism;Transport and catabolism;Infectious disease: viral;Infectious disease: bacterial;Nervous system;Transport and catabolism	HMDB0008906	Lipids and lipid-like molecules	Glycerophospholipids	Glycerophosphoethanolamines	_;	768.482	10.0633	M+FA-H	C40H70NO8P	0	48.3	metab_4410	neg_1346	neg	44.4	1.279	0.2117	0.9118	0.2387
Benzoic Acid	苯甲酸	0.005254	0.06587	1.6833	1.6698	1.2103	0.2754	yes	up	B(i)	C00180;C00539	-	-	map01100	Metabolic pathways	Metabolism	Global and overview maps	-;HMDB0001870	Benzenoids	Benzene and substituted derivatives	Benzoic acids and derivatives	65-85-0	121.029	6.5265	M-H	C7H6O2	68.1	0	metab_3847	neg_782	neg	51.8	2.302	0.08155	1.902	0.263
PI(22:3(10Z,13Z,16Z)/PGF1alpha)	-	0.02251	0.1218	1.6724	1.6224	1.1962	0.2584	yes	up	B(ii)	-	-	-	-	-	-	-	HMDB0277890	Not Available	Not Available	Not Available	-	1002.61	8.88328	M+	C52H91O16P	0	41.9	metab_1068	pos_1088	pos	41.4	2.738	0.05823	2.289	0.4042
D-lysine	-	0.006013	0.06917	1.672	1.5918	1.1171	0.1598	yes	up	B(i)	C00739	Peptides	Amino acids	map01100;map00310;map00470	Metabolic pathways;Lysine degradation;D-Amino acid metabolism	Metabolism;Metabolism;Metabolism	Global and overview maps;Amino acid metabolism;Metabolism of other amino acids	HMDB0003405	Organic acids and derivatives	Carboxylic acids and derivatives	Amino acids, peptides, and analogues	923-27-3	147.112	1.00495	M+H	C6H14N2O2	96.4	0	metab_17	pos_18	pos	57.9	3.605	0.0548	3.227	0.261
Docosa-4,7,10,13,16-pentaenoyl carnitine	二十二碳六烯酸 - 4，7，10，13，16 -五烯酰肉碱	0.007331	0.0743	1.661	1.6034	0.8611	-0.2158	yes	down	B(ii)	-	-	-	-	-	-	-	HMDB0006321	Lipids and lipid-like molecules	Fatty Acyls	Fatty acid esters	_;	518.349	7.57227	M+FA-H	C29H47NO4	0	49.5	metab_5307	neg_2243	neg	48.8	2.244	0.09228	2.606	0.2477
Pipecolic acid	哌可酸	0.006623	0.0716	1.6517	1.5734	1.1163	0.1587	yes	up	B(i)	C00408	-	-	map01100;map00310	Metabolic pathways;Lysine degradation	Metabolism;Metabolism	Global and overview maps;Amino acid metabolism	HMDB0000070;HMDB0000716;HMDB0000070	Organic acids and derivatives	Carboxylic acids and derivatives	Amino acids, peptides, and analogues	3105-95-1;535-75-1	130.086	1.00495	M+H	C6H11NO2	96.2	0	metab_16	pos_17	pos	57.9	3.572	0.06353	3.2	0.2591
Tetrahydropersin	四氢穿孔素	0.02719	0.1337	1.6504	1.5793	1.1269	0.1723	yes	up	B(ii)	-	-	-	-	-	-	-	HMDB0036344	Lipids and lipid-like molecules	Fatty Acyls	Fatty alcohols	163955-67-7;	439.342	9.73873	M+CH3OH+Na	C23H44O4	0	51.2	metab_1214	pos_1236	pos	44.5	3.846	0.1149	3.413	0.3944
Isofraxidin	异秦皮定	0.003025	0.05351	1.6481	1.5947	1.1246	0.1694	yes	up	B(i)	C17480	-	-	-	-	-	-	HMDB0253642	Phenylpropanoids and polyketides	Coumarins and derivatives	Hydroxycoumarins	486-21-5;_	223.062	0.949117	M+H	C11H10O5	41	0	metab_2	pos_3	pos	44.1	3.285	0.1006	2.921	0.2065
Pi(40:6)	-	0.02247	0.1218	1.6378	1.4726	0.9114	-0.1338	yes	down	B(i)	-	-	-	-	-	-	-	HMDB0009821	Lipids and lipid-like molecules	Glycerophospholipids	Glycerophosphoinositols	-	909.551	9.5568	M-H	C49H83O13P	82.9	0	metab_4936	neg_1872	neg	52.8	3.828	0.3344	4.2	0.05098
Stearoylcarnitine	硬脂酰肉碱	0.01113	0.08786	1.5911	1.4462	0.846	-0.2413	yes	down	B(ii)	-	-	-	-	-	-	-	HMDB0000848	Lipids and lipid-like molecules	Fatty Acyls	Fatty acid esters	25597-09-5;	426.361	8.0919	M-H	C25H49NO4	0	94.7	metab_5234	neg_2170	neg	54.2	1.824	0.1419	2.156	0.22
(S)-a-Amino-2,5-dihydro-5-oxo-4-isoxazolepropanoic acid N2-glucoside	（S） -α-氨基-2,5-二氢-5-氧代-4-异恶唑丙酸N2-葡萄糖苷	0.005533	0.06715	1.5864	1.5779	1.1468	0.1976	yes	up	B(ii)	-	-	-	-	-	-	-	HMDB0029404	Organic oxygen compounds	Organooxygen compounds	Carbohydrates and carbohydrate conjugates	29790-46-3	333.092	1.1825	M-H	C12H18N2O9	0	57.1	metab_3487	neg_413	neg	47.1	2.68	0.1118	2.337	0.2112
Tributyl citrate	柠檬酸三丁酯	9.092e-06	0.006835	1.5862	1.5253	1.12	0.1635	yes	up	B(i)	-	-	-	-	-	-	-	-	-	-	-	-	378.248	8.23032	M+NH4	C18H32O7	91	0	metab_2070	pos_2126	pos	54.6	2.52	0.03263	2.25	0.07349
DG(20:4(5Z,7E,11Z,14Z)-OH(9)/0:0/i-16:0)	-	0.02727	0.1337	1.585	1.4104	1.151	0.2029	yes	up	B(ii)	-	-	-	-	-	-	-	HMDB0299187	Not Available	Not Available	Not Available	-	650.532	10.3049	M+NH4	C39H68O6	0	50.7	metab_1716	pos_1763	pos	42.5	2.637	0.1974	2.291	0.2621
2,2,4,4-Tetrafluoro-6-amino-1,3-benzodioxene	2，2，4，4 -四氟- 6 -氨基- 1，3 -苯并二恶烯	0.024	0.1264	1.5646	1.5143	1.1199	0.1634	yes	up	B(ii)	-	-	-	-	-	-	-	HMDB0245705	Organoheterocyclic compounds	Benzodioxanes	Benzo-1,3-dioxanes	-	223.024	1.03912	M+	C8H5F4NO2	0	42.7	metab_52	pos_53	pos	46.1	3.548	0.0765	3.168	0.3421
Cimigenol-3-o-alpha-l-arabinoside	-	0.04601	0.1743	1.5603	1.5375	0.7172	-0.4795	yes	down	B(i)	-	-	-	-	-	-	-	-	-	-	-	-	621.397	8.75912	M+H	C35H56O9	68.7	0	metab_1986	pos_2042	pos	47.3	1.121	0.008211	1.563	0.4754
Cortisone	可的松	0.01574	0.1017	1.5569	1.5353	1.2245	0.2922	yes	up	B(i)	C00762	Steroids;Hormones and transmitters	21-Carbon atoms;Steroid hormones	map01100;map05215;map00140;map04960;map05200	Metabolic pathways;Prostate cancer;Steroid hormone biosynthesis;Aldosterone-regulated sodium reabsorption;Pathways in cancer	Metabolism;Human Diseases;Metabolism;Organismal Systems;Human Diseases	Global and overview maps;Cancer: specific types;Lipid metabolism;Excretory system;Cancer: overview	HMDB0002802;LMST02030090;PW_C001708	Lipids and lipid-like molecules	Steroids and steroid derivatives	Hydroxysteroids	1953/6/5;53-06-5;	405.192	5.65155	M+FA-H	C21H28O5	85.4	0	metab_5435	neg_2371	neg	54.4	2.018	0.1482	1.648	0.2752
2-Aminomuconic acid semialdehyde	2 -氨基粘康酸半醛	0.03729	0.1561	1.5479	1.4904	1.1811	0.2401	yes	up	B(ii)	C03824	-	-	map01100;map00380	Metabolic pathways;Tryptophan metabolism	Metabolism;Metabolism	Global and overview maps;Amino acid metabolism	HMDB0001280	Organic acids and derivatives	Carboxylic acids and derivatives	Amino acids, peptides, and analogues	245128-91-0;	159.075	1.17512	M+NH4	C6H7NO3	0	83	metab_247	pos_248	pos	53.4	2.563	0.1474	2.17	0.3724
DUMP	-	0.01757	0.1075	1.5411	1.5339	1.1595	0.2135	yes	up	B(ii)	C00365	Nucleic acids	Nucleotides	map00240;map01100;map01232;map01523	Pyrimidine metabolism;Metabolic pathways;Nucleotide metabolism;Antifolate resistance	Metabolism;Metabolism;Metabolism;Human Diseases	Nucleotide metabolism;Global and overview maps;Global and overview maps;Drug resistance: antineoplastic	HMDB0001409	Nucleosides, nucleotides, and analogues	Pyrimidine nucleotides	Pyrimidine deoxyribonucleotides	964-26-1	372.059	1.36543	M+ACN+Na	C9H13N2O8P	0	64.8	metab_2672	pos_2742	pos	48.7	2.85	0.2069	2.458	0.2678
Ps(o-20:0/14:1(9z))	-	0.0001961	0.01868	1.538	1.4355	1.0662	0.0925	yes	up	B(ii)	-	-	-	-	-	-	-	HMDB0256889	Lipids and lipid-like molecules	Glycerophospholipids	Glycerophosphoserines	_;	730.538	10.9363	M+H-H2O	C40H78NO9P	0	43.2	metab_1376	pos_1414	pos	44.4	4.252	0.03604	3.988	0.1072
Ps(22:1(13z)/15:0)	-	0.01789	0.1085	1.5232	1.3402	1.1122	0.1534	yes	up	B(ii)	_;C02737	-;Lipids	-;Phospholipids	map01100;map00564;map05146;map05322;map00260;map05140	Metabolic pathways;Glycerophospholipid metabolism;Amoebiasis;Systemic lupus erythematosus;Glycine, serine and threonine metabolism;Leishmaniasis	Metabolism;Metabolism;Human Diseases;Human Diseases;Metabolism;Human Diseases	Global and overview maps;Lipid metabolism;Infectious disease: parasitic;Immune disease;Amino acid metabolism;Infectious disease: parasitic	HMDB0112738	Lipids and lipid-like molecules	Glycerophospholipids	Glycerophosphoserines	-	802.56	11.5217	M-H	C43H82NO10P	0	67.9	metab_4695	neg_1631	neg	49.9	2.964	0.2067	2.665	0.1551
Cycloleucine	环亮氨酸	0.005218	0.06587	1.5207	1.4432	1.0957	0.1318	yes	up	B(i)	C03969	-	-	-	-	-	-	HMDB0062225	Organic acids and derivatives	Carboxylic acids and derivatives	Amino acids, peptides, and analogues	52-52-8	130.085	1.2306	M+H	C6H11NO2	85.6	0	metab_288	pos_289	pos	54.3	3.539	0.05393	3.23	0.206
(-)-Carvomenthone	（-）-车载电话	0.001767	0.04747	1.5029	1.3718	0.9186	-0.1225	yes	down	B(ii)	-	-	-	-	-	-	-	HMDB0034969	Lipids and lipid-like molecules	Prenol lipids	Monoterpenoids	13163-73-0	172.169	7.34405	M+NH4	C10H18O	0	41.5	metab_864	pos_884	pos	46.7	2.967	0.08856	3.23	0.1242
Cer(d18:0/18:0)	-	0.01016	0.08453	1.4962	1.4013	0.9107	-0.1349	yes	down	B(ii)	-	-	-	-	-	-	-	HMDB0011761	Lipids and lipid-like molecules	Sphingolipids	Ceramides	2304-80-5;	567.562	9.44175	M+	C36H73NO3	0	41.6	metab_1831	pos_1885	pos	40.5	3.152	0.08621	3.461	0.224
NADH	还原型辅酶Ⅰ	0.02616	0.1312	1.4901	1.5043	0.8898	-0.1685	yes	down	B(i)	C00004	-	-	map01100;map00190;map04020;map04714;map04925	Metabolic pathways;Oxidative phosphorylation;Calcium signaling pathway;Thermogenesis;Aldosterone synthesis and secretion	Metabolism;Metabolism;Environmental Information Processing;Organismal Systems;Organismal Systems	Global and overview maps;Energy metabolism;Signal transduction;Environmental adaptation;Endocrine system	HMDB0001487;PW_C001144	Nucleosides, nucleotides, and analogues	(5''->5'')-dinucleotides	Not Available	58-68-4	664.119	3.06372	M-H	C21H29N7O14P2	50.6	0	metab_5523	neg_2459	neg	47.3	2.745	0.1473	3.085	0.284
(5Z,8Z,11Z,14Z,17Z)-Icosa-5,8,11,14,17-pentaenoylcarnitine	（5Z，8Z，11Z，14Z，17Z）-Icosa-5,8,11,14,17-戊烯酰基肉碱	0.0007034	0.03442	1.4772	1.4677	0.8951	-0.1598	yes	down	B(ii)	-	-	-	-	-	-	-	HMDB0241609	Lipids and lipid-like molecules	Fatty Acyls	Fatty acid esters	-	490.317	7.25045	M+FA-H	C27H43NO4	0	84.4	metab_3894	neg_829	neg	53.4	2.245	0.07338	2.508	0.1117
Tetrahydropyridine	氢吡啶	0.003193	0.0543	1.4767	1.3978	1.0998	0.1372	yes	up	B(ii)	-	-	-	-	-	-	-	HMDB0244121	Organoheterocyclic compounds	Pyridines and derivatives	Hydropyridines	-	84.0804	1.00495	M+H	C5H9N	0	74.4	metab_15	pos_16	pos	53.5	3.098	0.04667	2.817	0.1723
Mg(20:5(5z,8z,11z,14z,17z)/0:0/0:0)	-	0.0004466	0.02931	1.4767	1.4039	1.0782	0.1086	yes	up	B(ii)	-	-	-	-	-	-	-	HMDB0011580	Lipids and lipid-like molecules	Glycerolipids	Monoradylglycerols	-	377.267	8.81562	M+H	C23H36O4	0	47.1	metab_1975	pos_2031	pos	46.8	3.49	0.1037	3.237	0.06254
(2S,3R)-2-Amino-4-octadecene-3-ol	（2S，3R）-2-氨基-4-十八碳烯-3-醇	0.007329	0.0743	1.4682	1.4007	0.942	-0.0862	yes	down	B(ii)	-	-	-	-	-	-	-	HMDB0242695	Organic oxygen compounds	Organooxygen compounds	Alcohols and polyols	-	567.58	9.82672	2M+H	C18H37NO	0	71.4	metab_1802	pos_1853	pos	50.9	4.89	0.03691	5.191	0.2168
Azatadine	阿扎他定	4.263e-05	0.011	1.4658	1.4237	1.1179	0.1608	yes	up	B(ii)	C07774	-	-	-	-	-	-	HMDB0014857	Organoheterocyclic compounds	Benzocycloheptapyridines	Not Available	3964-81-6	323.212	8.07283	M+CH3OH+H	C20H22N2	0	41.8	metab_2096	pos_2152	pos	44.2	2.352	0.04676	2.104	0.07444
Betaine	甜菜碱	0.02052	0.1158	1.461	1.4175	1.0948	0.1306	yes	up	B(i)	C00719;_	-	-	map01100;map02010;map00260	Metabolic pathways;ABC transporters;Glycine, serine and threonine metabolism	Metabolism;Environmental Information Processing;Metabolism	Global and overview maps;Membrane transport;Amino acid metabolism	-;HMDB0000043;PW_C000030	Organic acids and derivatives	Carboxylic acids and derivatives	Amino acids, peptides, and analogues	107-43-7;6915-17-9	118.085	1.17512	M+H	C5H11NO2	80.4	0	metab_244	pos_245	pos	54	3.881	0.1615	3.545	0.2516
Octadecanamide	硬脂酸酰胺	0.005621	0.06715	1.4608	1.4109	0.9288	-0.1065	yes	down	B(i)	C13846	-	-	-	-	-	-	HMDB0034146;LMFA08010003	Organic acids and derivatives	Carboximidic acids and derivatives	Carboximidic acids	-;124-26-5;	306.276	9.82672	M+Na	C18H37NO	96.9	0	metab_1804	pos_1855	pos	55.5	3.915	0.06401	4.215	0.1991
N-Methyl-L-Proline	N -甲基- L -脯氨酸	0.007835	0.07562	1.453	1.3833	1.0839	0.1163	yes	up	B(i)	C22223;_	-	-	-	-	-	-	-;HMDB0094696	Organic acids and derivatives	Carboxylic acids and derivatives	Amino acids, peptides, and analogues	-;475-11-6	147.112	1.30943	M+NH4	C6H11NO2	92.3	0	metab_325	pos_326	pos	55.8	3.771	0.08195	3.479	0.1999
Arachidyl amido cholanoic acid	-	0.007197	0.07421	1.4332	1.375	0.9273	-0.1089	yes	down	B(ii)	-	-	-	-	-	-	-	HMDB0248560	Lipids and lipid-like molecules	Steroids and steroid derivatives	Bile acids, alcohols and derivatives	-	702.602	9.99222	M+H	C44H79NO5	0	43.2	metab_1244	pos_1272	pos	44.4	3.66	0.08125	3.947	0.1923
N6-Methyl-2'-deoxyadenosine	N6 -甲基- 2 ' -脱氧腺苷	0.009173	0.08	1.4329	1.3608	1.0848	0.1174	yes	up	B(ii)	C03795;_	-	-	-	-	-	-	HMDB0255300	Nucleosides, nucleotides, and analogues	Purine nucleosides	Purine 2''-deoxyribonucleosides	2002-35-9;_	283.149	10.182	M+NH4	C11H15N5O3	0	73.2	metab_1267	pos_1299	pos	49.8	3.699	0.1329	3.41	0.175
1-palmitoyl-2-arachidonoyl-sn-glycero-3-phosphoethanolamine	1-棕榈酰基-2-花生四烯酰基-sn-甘油-3-磷酸乙醇胺	0.0425	0.1675	1.4321	1.3397	1.2395	0.3097	yes	up	B(i)	-	-	-	-	-	-	-	HMDB0008937	Lipids and lipid-like molecules	Glycerophospholipids	Glycerophosphoethanolamines	70812-59-8	798.529	11.5217	M+Hac-H	C41H74NO8P	48	0	metab_4696	neg_1632	neg	44.5	1.62	0.1157	1.307	0.3091
SM(d19:1/TXB2)	-	0.008173	0.07702	1.4247	1.3543	1.0845	0.117	yes	up	B(ii)	-	-	-	-	-	-	-	HMDB0290679	Not Available	Not Available	Not Available	-	795.57	11.2265	M+H-2H2O	C44H83N2O10P	0	42.7	metab_1387	pos_1425	pos	42.4	3.556	0.05753	3.279	0.1976
27-Nor-5b-cholestane-3a,7a,12a,24,25-pentol	-	6.187e-05	0.01328	1.4158	1.3975	1.0789	0.1096	yes	up	B(ii)	-	-	-	-	-	-	-	HMDB0002126	Lipids and lipid-like molecules	Steroids and steroid derivatives	Bile acids, alcohols and derivatives	78648-95-0;	439.34	11.3716	M+H	C26H46O5	0	40.2	metab_1399	pos_1437	pos	42.1	3.268	0.07568	3.029	0.04661
(7Z,9Z,12Z,15Z,18Z,21Z)-Tetracosa-7,9,12,15,18,21-hexaenoylcarnitine	（7Z，9Z，12Z，15Z，18Z，21Z）-Tetracosa-7,9,12,15,18,21-己烯酰基肉碱	0.02395	0.1264	1.4138	1.3629	1.1024	0.1407	yes	up	B(ii)	-	-	-	-	-	-	-	HMDB0241638	Lipids and lipid-like molecules	Fatty Acyls	Fatty acid esters	-	482.359	9.0521	M+H-H2O	C31H49NO4	0	47.5	metab_1910	pos_1965	pos	43.7	3.358	0.02775	3.046	0.2861
Dg(18:0/lte4/0:0)	-	0.0001198	0.01696	1.4088	1.3803	1.1121	0.1533	yes	up	B(ii)	-	-	-	-	-	-	-	HMDB0295883	Not Available	Not Available	Not Available	-	814.504	10.7412	M+Cl	C44H77NO8S	0	46	metab_4486	neg_1422	neg	43.3	2.272	0.071	2.043	0.0591
Pe(p-16:0/0:0)	-	0.003872	0.05935	1.3824	1.3084	1.0655	0.0915	yes	up	B(i)	-	-	-	-	-	-	-	LMGP02070001	-	-	-	--	438.296	9.10827	M+H	C21H44NO6P	49.5	0	metab_1125	pos_1145	pos	46.4	4.084	0.04067	3.833	0.1594
Amafolone	阿马夫隆	0.003007	0.05351	1.3722	1.3384	1.1367	0.1849	yes	up	B(ii)	-	-	-	-	-	-	-	HMDB0248273	Lipids and lipid-like molecules	Steroids and steroid derivatives	Androstane steroids	-	611.483	4.56505	2M+H	C19H31NO2	0	41.4	metab_2592	pos_2662	pos	45.3	2.145	0.0876	1.887	0.1367
Pc(34:1)	-	0.0003031	0.0233	1.3707	1.298	1.0471	0.0664	yes	up	B(i)	C00157	Lipids	Phospholipids	map01100;map00564;map00590;map00591;map00592;map05231;map04723	Metabolic pathways;Glycerophospholipid metabolism;Arachidonic acid metabolism;Linoleic acid metabolism;alpha-Linolenic acid metabolism;Choline metabolism in cancer;Retrograde endocannabinoid signaling	Metabolism;Metabolism;Metabolism;Metabolism;Metabolism;Human Diseases;Organismal Systems	Global and overview maps;Lipid metabolism;Lipid metabolism;Lipid metabolism;Lipid metabolism;Cancer: overview;Nervous system	HMDB0007879	Lipids and lipid-like molecules	Glycerophospholipids	Glycerophosphocholines	-	782.566	10.182	M+Na	C42H82NO8P	51.6	0	metab_1270	pos_1302	pos	46	4.846	0.04876	4.628	0.0864
Flugestone	氟孕酮	0.01578	0.1017	1.3633	1.2828	1.2317	0.3006	yes	up	B(ii)	-	-	-	-	-	-	-	HMDB0252333	Lipids and lipid-like molecules	Steroids and steroid derivatives	Pregnane steroids	-	409.205	10.2098	M+FA-H	C21H29FO4	0	73.1	metab_4434	neg_1370	neg	51.9	1.446	0.1538	1.174	0.1708
Erythromycin propionate	红霉素丙酸酯	4.179e-07	0.0006533	1.3582	1.2843	1.08	0.111	yes	up	B(ii)	-	-	-	-	-	-	-	HMDB0251938	Organic oxygen compounds	Organooxygen compounds	Carbohydrates and carbohydrate conjugates	-	789.492	8.37648	M+	C40H71NO14	0	78.6	metab_980	pos_1000	pos	47.8	2.538	0.03372	2.35	0.02147
2-(1-acetylpiperidin-4-yl)-N-methyl-N-[(4-methyloxan-4-yl)methyl]acetamide	2-（1-乙酰哌啶-4-基）-N-甲基-N-[（4-甲氧基-4-基）甲基]乙酰胺	0.005036	0.06503	1.3432	1.3804	1.0744	0.1036	yes	up	B(i)	-	-	-	-	-	-	-	-	-	-	-	-	311.236	9.02962	M+H	C17H30N2O3	61.4	0	metab_1104	pos_1124	pos	49.1	3.594	0.09222	3.345	0.1437
Netilmicin	奈替霉素	0.004305	0.06213	1.341	1.2106	1.0887	0.1227	yes	up	B(ii)	C07657	-	-	-	-	-	-	HMDB0015090	Organic oxygen compounds	Organooxygen compounds	Carbohydrates and carbohydrate conjugates	56391-56-1	476.312	11.5169	M+H	C21H41N5O7	0	69.4	metab_1444	pos_1482	pos	48.8	2.65	0.1182	2.434	0.08186
L-Leucine	L-亮氨酸	0.01124	0.08804	1.3405	1.264	1.0857	0.1186	yes	up	B(ii)	C00123	Peptides	Amino acids	map01100;map04978;map00280;map00290;map01210;map02010;map01230;map05131;map04974;map00970;map05230;map04150	Metabolic pathways;Mineral absorption;Valine, leucine and isoleucine degradation;Valine, leucine and isoleucine biosynthesis;2-Oxocarboxylic acid metabolism;ABC transporters;Biosynthesis of amino acids;Shigellosis;Protein digestion and absorption;Aminoacyl-tRNA biosynthesis;Central carbon metabolism in cancer;mTOR signaling pathway	Metabolism;Organismal Systems;Metabolism;Metabolism;Metabolism;Environmental Information Processing;Metabolism;Human Diseases;Organismal Systems;Genetic Information Processing;Human Diseases;Environmental Information Processing	Global and overview maps;Digestive system;Amino acid metabolism;Amino acid metabolism;Global and overview maps;Membrane transport;Global and overview maps;Infectious disease: bacterial;Digestive system;Translation;Cancer: overview;Signal transduction	HMDB0013773	Organic acids and derivatives	Carboxylic acids and derivatives	Amino acids, peptides, and analogues	61-90-5	130.087	1.205	M-H	C6H13NO2	0	77.9	metab_3515	neg_442	neg	49.3	3.091	0.1443	2.847	0.1276
Diisobutyl phthalate	邻苯二甲酸二异丁酯	0.001854	0.04763	1.3382	1.2999	1.0572	0.0803	yes	up	B(i)	C15205	-	-	-	-	-	-	HMDB0013835	Benzenoids	Benzene and substituted derivatives	Benzoic acids and derivatives	84-69-5	279.159	8.21915	M+H	C16H22O4	95	0	metab_2074	pos_2130	pos	57.6	4.378	0.08961	4.141	0.1055
Fipronil sulfone	氟虫腈砜	0.02474	0.1282	1.3299	1.3241	1.1152	0.1573	yes	up	B(ii)	-	-	-	-	-	-	-	HMDB0252267	Organoheterocyclic compounds	Azoles	Pyrazoles	-	490.893	1.35427	M+K	C12H4Cl2F6N4O2S	0	58.6	metab_357	pos_358	pos	39.4	2.963	0.1846	2.657	0.216
Agelasine e/f	-	0.0002446	0.02094	1.329	1.2618	1.0726	0.1012	yes	up	B(i)	-	-	-	-	-	-	-	-	-	-	-	-	440.359	8.25282	M+NH4	C26H40N5+	47.7	0	metab_2066	pos_2122	pos	43.6	3.027	0.07142	2.822	0.05551
Pe(20:4/0:0)	-	0.001895	0.04763	1.3224	1.1887	1.0564	0.0791	yes	up	B(i)	-	-	-	-	-	-	-	HMDB0011517	Lipids and lipid-like molecules	Glycerophospholipids	Glycerophosphoethanolamines	652149-09-2	502.291	8.5448	M+H	C25H44NO7P	63	0	metab_1006	pos_1026	pos	49.4	3.711	0.08235	3.513	0.08163
Kinetensin 4-7	激动素4 ~ 7	0.0002382	0.02094	1.3184	1.2641	1.0868	0.12	yes	up	B(ii)	-	-	-	-	-	-	-	HMDB0012986	Organic acids and derivatives	Carboxylic acids and derivatives	Amino acids, peptides, and analogues	138482-56-1	570.283	11.5333	M-H	C26H37N9O6	0	95.4	metab_4577	neg_1513	neg	56.8	2.455	0.06446	2.259	0.05737
Pc(38:6)	-	0.006913	0.07332	1.3082	1.2356	1.1043	0.1432	yes	up	B(i)	-	-	-	-	-	-	-	HMDB0007991	Lipids and lipid-like molecules	Glycerophospholipids	Glycerophosphocholines	-	840.538	10.0408	M+Cl	C46H80NO8P	43.6	0	metab_4406	neg_1342	neg	43	2.477	0.0429	2.243	0.1635
Cer[ns](d32:1)	-	0.0004991	0.03027	1.3015	1.2624	1.0828	0.1148	yes	up	B(i)	-	-	-	-	-	-	-	-	-	-	-	-	554.482	10.6742	M+FA-H	C32H63NO3	76.9	0	metab_4774	neg_1710	neg	50.7	2.602	0.03094	2.403	0.09169
Pe(38:4)	-	0.01186	0.08994	1.2944	1.2185	1.1383	0.1869	yes	up	B(i)	-	-	-	-	-	-	-	HMDB0008943	Lipids and lipid-like molecules	Glycerophospholipids	Glycerophosphoethanolamines	-	766.539	11.5217	M-H	C43H78NO8P	83.2	0	metab_4700	neg_1636	neg	52.5	1.852	0.1263	1.627	0.1274
Leucyl-leucine	亮氨酰-亮氨酸	0.0001317	0.01696	1.2873	1.2379	1.0528	0.0742	yes	up	B(ii)	C11332	-	-	-	-	-	-	HMDB0254039	Organic acids and derivatives	Carboxylic acids and derivatives	Amino acids, peptides, and analogues	2883-36-5;3303-31-9;_	227.175	1.3206	M+H-H2O	C12H24N2O3	0	73.7	metab_333	pos_334	pos	52.8	3.871	0.0389	3.677	0.06889
Hydroxybuprenorphine	-	0.0001504	0.01749	1.2813	1.2084	1.0706	0.0984	yes	up	B(ii)	-	-	-	-	-	-	-	HMDB0060547	Benzenoids	Phenanthrenes and derivatives	Not Available	-	504.27	9.09933	M+Na-2H	C29H41NO5	0	56.4	metab_4186	neg_1121	neg	46	2.79	0.04248	2.606	0.06336
N-Stearoyl Methionine	N -硬脂酰蛋氨酸	0.00269	0.05193	1.2786	1.222	1.0732	0.102	yes	up	B(ii)	-	-	-	-	-	-	-	HMDB0241947	Organic acids and derivatives	Carboxylic acids and derivatives	Amino acids, peptides, and analogues	-	380.3	8.5223	M+H-2H2O	C23H45NO3S	0	48.5	metab_2028	pos_2084	pos	44.1	3.136	0.02392	2.922	0.1299
5beta,19-Epoxy-19-methoxycucurbita-6,23(E)-diene-3beta,25-diol	5β，19-环氧-19-甲氧基葫芦素-6,23（E）-二烯-3β，25-二醇	0.008703	0.07902	1.2774	1.2945	1.0907	0.1252	yes	up	B(ii)	-	-	-	-	-	-	-	HMDB0302039	Lipids and lipid-like molecules	Steroids and steroid derivatives	Cucurbitacins	-	528.409	8.18533	M+ACN+H	C31H50O4	0	45.2	metab_2081	pos_2137	pos	41.3	3.091	0.1803	2.834	0.07003
LysoPE(0:0/18:3(9Z,12Z,15Z))	-	0.002404	0.05041	1.2687	1.1899	1.1251	0.17	yes	up	B(ii)	-	-	-	-	-	-	-	HMDB0011479	Lipids and lipid-like molecules	Glycerophospholipids	Glycerophosphoethanolamines	-	534.284	7.62792	M+Hac-H	C23H42NO7P	0	57	metab_3959	neg_894	neg	47.4	1.808	0.07629	1.607	0.0955
Falecalcitriol	-	0.003849	0.05921	1.254	1.2214	1.0548	0.077	yes	up	B(ii)	-	-	-	-	-	-	-	HMDB0252159	Lipids and lipid-like molecules	Steroids and steroid derivatives	Vitamin D and derivatives	-	579.292	8.21915	M+CH3OH+Na	C27H38F6O3	0	46.3	metab_2071	pos_2127	pos	46.2	4.213	0.09682	3.994	0.1055
GPEtn(18:3/22:4)	-	0.01268	0.09246	1.2523	1.1467	1.0592	0.083	yes	up	B(i)	C00350	Lipids	Phospholipids	map01100;map00564;map00563;map04136;map05167;map05130;map04723;map04140	Metabolic pathways;Glycerophospholipid metabolism;Glycosylphosphatidylinositol (GPI)-anchor biosynthesis;Autophagy - other;Kaposi sarcoma-associated herpesvirus infection;Pathogenic Escherichia coli infection;Retrograde endocannabinoid signaling;Autophagy - animal	Metabolism;Metabolism;Metabolism;Cellular Processes;Human Diseases;Human Diseases;Organismal Systems;Cellular Processes	Global and overview maps;Lipid metabolism;Glycan biosynthesis and metabolism;Transport and catabolism;Infectious disease: viral;Infectious disease: bacterial;Nervous system;Transport and catabolism	HMDB0009141	Lipids and lipid-like molecules	Glycerophospholipids	Glycerophosphoethanolamines	-	790.537	10.6583	M+H	C45H76NO8P	77.1	0	metab_1681	pos_1726	pos	51.5	3.808	0.09058	3.595	0.1462
Deoxycholyltyrosine	去氧胆酰酪氨酸	0.01064	0.0857	1.251	1.2312	1.1033	0.1418	yes	up	B(ii)	-	-	-	-	-	-	-	HMDB0242420	Lipids and lipid-like molecules	Steroids and steroid derivatives	Bile acids, alcohols and derivatives	-	554.344	8.50537	M-H	C33H49NO6	0	60	metab_5156	neg_2092	neg	45.3	2.563	0.1158	2.323	0.1476
Pe(24:0/18:4(6z,9z,12z,15z))	-	0.008747	0.07909	1.2497	1.2129	1.0597	0.0836	yes	up	B(ii)	_;C00350	-;Lipids	-;Phospholipids	map01100;map00564;map00563;map04136;map05167;map05130;map04723;map04140	Metabolic pathways;Glycerophospholipid metabolism;Glycosylphosphatidylinositol (GPI)-anchor biosynthesis;Autophagy - other;Kaposi sarcoma-associated herpesvirus infection;Pathogenic Escherichia coli infection;Retrograde endocannabinoid signaling;Autophagy - animal	Metabolism;Metabolism;Metabolism;Cellular Processes;Human Diseases;Human Diseases;Organismal Systems;Cellular Processes	Global and overview maps;Lipid metabolism;Glycan biosynthesis and metabolism;Transport and catabolism;Infectious disease: viral;Infectious disease: bacterial;Nervous system;Transport and catabolism	HMDB0009723	Lipids and lipid-like molecules	Glycerophospholipids	Glycerophosphoethanolamines	-	823.602	11.2935	M+	C47H86NO8P	0	44.9	metab_1388	pos_1426	pos	41.2	4.012	0.09417	3.786	0.142
Cis-3-Hexenyl acetate	-	0.01773	0.1079	1.2491	1.2092	1.0905	0.1249	yes	up	B(ii)	C19757	-	-	map00592	alpha-Linolenic acid metabolism	Metabolism	Lipid metabolism	HMDB0040215	Organic acids and derivatives	Carboxylic acids and derivatives	Carboxylic acid derivatives	3681-71-8	165.087	10.3049	M+Na	C8H14O2	0	68.9	metab_1307	pos_1340	pos	49.9	2.869	0.06498	2.631	0.1948
Hexadecanedioic acid	十六烷二酸	0.03718	0.1557	1.2472	1.2148	1.0899	0.1243	yes	up	B(ii)	C19615;C08260	-	-	map01100;map00073	Metabolic pathways;Cutin, suberine and wax biosynthesis	Metabolism;Metabolism	Global and overview maps;Lipid metabolism	HMDB0000672	Lipids and lipid-like molecules	Fatty Acyls	Fatty acids and conjugates	-;505-54-4;	325.177	1.02762	M+K	C16H30O4	0	75.7	metab_3001	pos_3072	pos	52.8	3.078	0.02815	2.824	0.2568
Cgp72383	-	0.02497	0.1284	1.2468	1.1919	1.1237	0.1682	yes	up	B(ii)	-	-	-	-	-	-	-	HMDB0013865	Benzenoids	Benzene and substituted derivatives	Anilides	-	570.283	9.79295	M+Hac-H	C29H33N7O2	0	57.2	metab_4349	neg_1285	neg	47.1	2.217	0.02884	1.973	0.2256
1-[(2S,5S)-3,4-Dihydroxy-5-(hydroxymethyl)oxolan-2-yl]-1,3-diazinane-2,4-dione	1-[（2S，5S）-3,4-二羟基-5-（羟甲基）氧代烷-2-基]-1,3-二嗪烷-2,4-二酮	0.006061	0.06958	1.2367	1.1602	1.0649	0.0908	yes	up	B(ii)	-	-	-	-	-	-	-	HMDB0257954	Nucleosides, nucleotides, and analogues	Pyrimidine nucleosides	Not Available	-	301.101	1.16378	M+CH3OH+Na	C9H14N2O6	0	62.2	metab_220	pos_221	pos	50.4	3.345	0.05538	3.141	0.1331
Thiodiacetic acid	硫代二乙酸	0.005807	0.06849	1.2321	1.1518	0.8961	-0.1583	yes	down	B(ii)	C14872	-	-	map00980	Metabolism of xenobiotics by cytochrome P450	Metabolism	Xenobiotics biodegradation and metabolism	HMDB0042032	Organic acids and derivatives	Carboxylic acids and derivatives	Dicarboxylic acids and derivatives	123-93-3	114.986	0.97145	M+H-2H2O	C4H6O4S	0	51.4	metab_7	pos_8	pos	47.2	1.638	0.09134	1.828	0.09638
Decapropylene glycol	-	0.01259	0.09204	1.2314	1.1821	1.0797	0.1107	yes	up	B(i)	-	-	-	-	-	-	-	-	-	-	-	-	616.462	8.12917	M+NH4	C30H62O11	66.9	0	metab_2090	pos_2146	pos	48.2	3.02	0.0356	2.797	0.1764
1-Piperideine	1 -哌啶	0.02943	0.1394	1.2188	1.1878	1.082	0.1137	yes	up	B(ii)	C06181;_	-	-	map01100	Metabolic pathways	Metabolism	Global and overview maps	HMDB0243998	Not Available	Not Available	Not Available	-;_	84.0802	1.2306	M+H	C5H9N	0	88.2	metab_286	pos_287	pos	55	3.246	0.1217	3	0.2034
GPEtn(20:5/22:6)	-	0.04944	0.1827	1.2168	1.1488	1.0612	0.0857	yes	up	B(i)	-	-	-	-	-	-	-	HMDB0009474	Lipids and lipid-like molecules	Glycerophospholipids	Glycerophosphoethanolamines	-	810.505	10.2267	M+H	C47H72NO8P	50.4	0	metab_1291	pos_1324	pos	46.2	4.129	0.08643	3.891	0.247
Ps(22:5(4z,7z,10z,13z,19z)-o(16,17)/18:0)	-	0.005396	0.06692	1.2115	1.1996	1.0769	0.1068	yes	up	B(ii)	-	-	-	-	-	-	-	HMDB0281405	Not Available	Not Available	Not Available	-	832.514	10.1421	M-H2O-H	C46H78NO11P	0	53.7	metab_4837	neg_1773	neg	36.4	2.76	0.1052	2.563	0.08665
S-(PGA1)-glutathione	S-（PGA1）-谷胱甘肽	0.02673	0.1328	1.2107	1.183	1.1101	0.1507	yes	up	B(ii)	C11304;_	-	-	-	-	-	-	HMDB0013061	Organic acids and derivatives	Carboxylic acids and derivatives	Amino acids, peptides, and analogues	-;_	698.331	1.15262	M+CH3OH+Na	C30H49N3O10S	0	41.8	metab_216	pos_217	pos	41.8	2.45	0.1289	2.207	0.1895
GPEtn(20:5/18:1)	-	0.01543	0.1006	1.2024	1.0989	1.0773	0.1074	yes	up	B(i)	-	-	-	-	-	-	-	HMDB0009454	Lipids and lipid-like molecules	Glycerophospholipids	Glycerophosphoethanolamines	-	764.523	11.5506	M+H	C43H74NO8P	44.1	0	metab_1538	pos_1578	pos	41.7	2.775	0.09976	2.576	0.1334
8-Amino-7-oxononanoic acid	8 -氨基- 7 -氧代壬酸	0.0003001	0.0233	1.191	1.1504	1.0409	0.0578	yes	up	B(ii)	C01092	-	-	map01100;map00780;map01240	Metabolic pathways;Biotin metabolism;Biosynthesis of cofactors	Metabolism;Metabolism;Metabolism	Global and overview maps;Metabolism of cofactors and vitamins;Global and overview maps	HMDB0240687	Lipids and lipid-like molecules	Fatty Acyls	Fatty acids and conjugates	-;682799-71-9	229.154	1.17512	M+ACN+H	C9H17NO3	0	44.5	metab_2793	pos_2864	pos	47.8	4.381	0.05937	4.209	0.05022
Asparaginyl-Valine	天冬酰胺-缬氨酸	0.03864	0.159	1.1864	1.1738	1.0834	0.1156	yes	up	B(ii)	-	-	-	-	-	-	-	HMDB0028744	Organic acids and derivatives	Carboxylic acids and derivatives	Amino acids, peptides, and analogues	-	249.155	1.17512	M+NH4	C9H17N3O4	0	80.5	metab_2792	pos_2863	pos	54.3	3.194	0.137	2.948	0.2141
SM(d14:0/18:1)	-	0.01876	0.1111	1.1766	1.0752	1.0627	0.0878	yes	up	B(i)	-	-	-	-	-	-	-	-	-	-	-	-	697.524	10.8582	M+Na	C37H75N2O6P	72.4	0	metab_1656	pos_1700	pos	48.8	3.252	0.1243	3.06	0.1127
Dg(18:1(12z)-o(9s,10r)/18:0/0:0)	-	0.00206	0.04928	1.1673	1.1302	1.0538	0.0756	yes	up	B(ii)	-	-	-	-	-	-	-	HMDB0295928	Not Available	Not Available	Not Available	-	654.567	11.0703	M+NH4	C39H72O6	0	47.8	metab_1644	pos_1686	pos	46.2	3.505	0.0502	3.326	0.09367
Pa(16:1(9z)/14:1(9z))	-	0.001879	0.04763	1.1614	1.0972	1.048	0.0676	yes	up	B(ii)	_;C00416	-;Lipids	-;Phospholipids	map01100;map00564;map04070;map00561;map05212;map05200;map04975;map04024;map04072;map04912;map05231;map04666	Metabolic pathways;Glycerophospholipid metabolism;Phosphatidylinositol signaling system;Glycerolipid metabolism;Pancreatic cancer;Pathways in cancer;Fat digestion and absorption;cAMP signaling pathway;Phospholipase D signaling pathway;GnRH signaling pathway;Choline metabolism in cancer;Fc gamma R-mediated phagocytosis	Metabolism;Metabolism;Environmental Information Processing;Metabolism;Human Diseases;Human Diseases;Organismal Systems;Environmental Information Processing;Environmental Information Processing;Organismal Systems;Human Diseases;Organismal Systems	Global and overview maps;Lipid metabolism;Signal transduction;Lipid metabolism;Cancer: specific types;Cancer: overview;Digestive system;Signal transduction;Signal transduction;Endocrine system;Cancer: overview;Immune system	HMDB0114853	Lipids and lipid-like molecules	Glycerophospholipids	Glycerophosphates	_;	634.45	11.3716	M+NH4	C33H61O8P	0	51.5	metab_1627	pos_1669	pos	41.9	3.69	0.0467	3.521	0.08719
Pe(20:3(5z,8z,11z)/20:5(5z,8z,11z,14z,16e)-oh(18r))	-	0.03956	0.1611	1.1531	1.2654	0.9076	-0.1399	yes	down	B(ii)	-	-	-	-	-	-	-	HMDB0262190	Not Available	Not Available	Not Available	-	786.503	10.6363	M+H-H2O	C45H74NO9P	0	41.6	metab_1340	pos_1376	pos	39	2.593	0.2032	2.857	0.1824
3-Amino-2-methoxynonadec-5-en-4-ol	3 -氨基- 2 -甲氧基十一碳- 5 -烯- 4 -醇	0.0117	0.0898	1.1467	1.101	0.9676	-0.0475	yes	down	B(ii)	-	-	-	-	-	-	-	HMDB0257752	Organic oxygen compounds	Organooxygen compounds	Alcohols and polyols	-	310.311	9.87072	M+H-H2O	C20H41NO2	0	70.5	metab_1232	pos_1257	pos	53.3	5.764	0.03692	5.957	0.1491
SM(d18:2(4E,14Z)/14:0)	-	0.02788	0.1346	1.1431	1.0467	1.1037	0.1423	yes	up	B(ii)	-	-	-	-	-	-	-	HMDB0240637	Lipids and lipid-like molecules	Sphingolipids	Phosphosphingolipids	2292199-25-6	717.524	10.3447	M+FA-H	C37H73N2O6P	0	71.1	metab_4452	neg_1388	neg	46.3	1.991	0.0793	1.804	0.1591
Adenosine 5''-Diphosphate	5 ' -二磷酸腺苷	0.0001299	0.01696	1.1398	1.1143	1.034	0.0483	yes	up	B(i)	-	-	-	-	-	-	-	-	-	-	-	-	428.036	1.52225	M+H	C10H15N5O10P2	82.8	0	metab_2640	pos_2710	pos	55.2	4.738	0.03164	4.582	0.05524
Pe(22:5(4z,7z,10z,13z,16z)/p-18:1(9z))	-	0.00848	0.07832	1.1388	1.0816	1.0528	0.0742	yes	up	B(ii)	-	-	-	-	-	-	-	HMDB0009645	Lipids and lipid-like molecules	Glycerophospholipids	Glycerophosphoethanolamines	-	830.561	10.3384	M+CH3OH+Na	C45H78NO7P	0	40.3	metab_1310	pos_1343	pos	40.9	3.629	0.05689	3.447	0.1241
PE-NMe(24:0/18:2(9Z,12Z))	-	0.003478	0.05673	1.1376	1.0925	1.0422	0.0596	yes	up	B(ii)	_;C01241	-	-	-	-	-	-	HMDB0113709	Lipids and lipid-like molecules	Glycerophospholipids	Glycerophosphoethanolamines	-	842.658	7.4557	M+H	C48H92NO8P	0	61.6	metab_2147	pos_2203	pos	50.2	4.274	0.04517	4.101	0.1016
GPCho(20:4/16:0)	-	0.001388	0.04232	1.1372	1.0589	1.0347	0.0493	yes	up	B(i)	C00157	Lipids	Phospholipids	map01100;map00564;map00590;map00591;map00592;map05231;map04723	Metabolic pathways;Glycerophospholipid metabolism;Arachidonic acid metabolism;Linoleic acid metabolism;alpha-Linolenic acid metabolism;Choline metabolism in cancer;Retrograde endocannabinoid signaling	Metabolism;Metabolism;Metabolism;Metabolism;Metabolism;Human Diseases;Organismal Systems	Global and overview maps;Lipid metabolism;Lipid metabolism;Lipid metabolism;Lipid metabolism;Cancer: overview;Nervous system	HMDB0008429	Lipids and lipid-like molecules	Glycerophospholipids	Glycerophosphocholines	-	804.55	11.3716	M+Na	C44H80NO8P	50.5	0	metab_1626	pos_1668	pos	47.6	4.556	0.01549	4.403	0.0844
Dodecanol	十二醇	0.003645	0.0581	1.1341	1.0706	0.9595	-0.0597	yes	down	B(ii)	C02277	-	-	-	-	-	-	HMDB0011626	Lipids and lipid-like molecules	Fatty Acyls	Fatty alcohols	112-53-8;	228.232	8.79312	M+ACN+H	C12H26O	0	50.2	metab_1045	pos_1065	pos	49.1	3.954	0.01445	4.121	0.1075
Pc(18:3/0:0)	-	0.01924	0.1128	1.1296	1.0849	1.0614	0.0859	yes	up	B(i)	-	-	-	-	-	-	-	HMDB0010388	Lipids and lipid-like molecules	Glycerophospholipids	Glycerophosphocholines	-	518.323	8.15167	M+H	C26H48NO7P	37.8	0	metab_947	pos_967	pos	44.1	3.425	0.04133	3.227	0.1696
Phosphatidylcholine Lyso Alkyl 16:0	-	0.008711	0.07902	1.1284	1.0694	1.0594	0.0832	yes	up	B(i)	-	-	-	-	-	-	-	-	-	-	-	-	526.351	9.05433	M+FA-H	C24H52NO6P	36.5	0	metab_4179	neg_1114	neg	44.5	3.141	0.02846	2.965	0.1292
Dg(22:1(13z)/19:2(10z,13z)/0:0)	-	0.04844	0.1801	1.1278	1.1063	1.0571	0.0801	yes	up	B(ii)	_;C00165	-	-	map05214;map05167;map05143;map04540;map05163;map05146;map04915;map04015;map04014;map04659;map04658;map04270;map04012;map05231;map04650;map04370;map04371;map04916;map04072;map04071;map05235;map04921;map05415;map04750;map04919;map04933;map04961;map05012;map04920;map04923;map04925;map05017;map04625;map05171;map04726;map04725;map04724;map04745;map04722;map05223;map04720;map04666;map05170;map04664;map…	Glioma;Kaposi sarcoma-associated herpesvirus infection;African trypanosomiasis;Gap junction;Human cytomegalovirus infection;Amoebiasis;Estrogen signaling pathway;Rap1 signaling pathway;Ras signaling pathway;Th17 cell differentiation;Th1 and Th2 cell differentiation;Vascular smooth muscle contraction;ErbB signaling pathway;Choline metabolism in cancer;Natural killer cell mediated cytotoxicity;VEGF…	Human Diseases;Human Diseases;Human Diseases;Cellular Processes;Human Diseases;Human Diseases;Organismal Systems;Environmental Information Processing;Environmental Information Processing;Organismal Systems;Organismal Systems;Organismal Systems;Environmental Information Processing;Human Diseases;Organismal Systems;Environmental Information Processing;Environmental Information Processing;Organismal…	Cancer: specific types;Infectious disease: viral;Infectious disease: parasitic;Cellular community - eukaryotes;Infectious disease: viral;Infectious disease: parasitic;Endocrine system;Signal transduction;Signal transduction;Immune system;Immune system;Circulatory system;Signal transduction;Cancer: overview;Immune system;Signal transduction;Signal transduction;Endocrine system;Signal transduction;…	HMDB0116449	Lipids and lipid-like molecules	Glycerolipids	Diradylglycerols	-	730.63	9.78272	M+ACN+H	C44H80O5	0	42.9	metab_1219	pos_1243	pos	42.2	4.222	0.03567	3.994	0.2454
5-hydroxypropafenone	5-羟基普罗帕酮	0.02077	0.1165	1.124	1.0576	0.8955	-0.1592	yes	down	B(ii)	-	-	-	-	-	-	-	HMDB0060988	Phenylpropanoids and polyketides	Linear 1,3-diarylpropanoids	Cinnamylphenols	-	378.167	4.0035	M+Na-2H	C21H27NO4	0	41.4	metab_3784	neg_719	neg	46	1.62	0.1266	1.809	0.1115
Diethyl phthalate	酞酸二乙酯	0.008202	0.07708	1.1213	1.1018	1.0464	0.0654	yes	up	B(i)	C14175	-	-	-	-	-	-	HMDB0094660	Benzenoids	Benzene and substituted derivatives	Benzoic acids and derivatives	84-66-2;_	205.086	8.21915	M+H-H2O	C12H14O4	97.1	0	metab_958	pos_978	pos	58.2	4.266	0.0789	4.077	0.1162
Pantetheine 4'-phosphate	-	0.02876	0.1376	1.1203	1.0845	1.1056	0.1448	yes	up	B(ii)	C01134	-	-	map01100;map00770;map01240	Metabolic pathways;Pantothenate and CoA biosynthesis;Biosynthesis of cofactors	Metabolism;Metabolism;Metabolism	Global and overview maps;Metabolism of cofactors and vitamins;Global and overview maps	HMDB0001416	Organic acids and derivatives	Carboxylic acids and derivatives	Amino acids, peptides, and analogues	-;2226-71-3	359.103	3.24182	M+H	C11H23N2O7PS	0	68	metab_414	pos_415	pos	50.3	2.188	0.1244	1.979	0.1572
'2-(21-amino-3,20-dihydroxydocosan-2-yl)oxy-6-(hydroxymethyl)oxane-3,4,5-triol'	-	0.01027	0.08488	1.1174	1.0673	1.0447	0.0631	yes	up	B(i)	-	-	-	-	-	-	-	-	-	-	-	-	590.426	10.182	M+CH3OH+Na	C28H57NO8	38	0	metab_1269	pos_1301	pos	41.1	4.185	0.02355	4.006	0.1364
Mg(0:0/20:3(6,8,11)-oh(5)/0:0)	-	0.001468	0.04402	1.1132	1.0815	1.0627	0.0878	yes	up	B(ii)	-	-	-	-	-	-	-	HMDB0260564	Not Available	Not Available	Not Available	-	414.32	8.70247	M+NH4	C23H40O5	0	44.6	metab_1030	pos_1050	pos	43.5	2.745	0.04166	2.583	0.08126
Lauryldiethanolamine	月桂基二乙醇胺	0.00559	0.06715	1.105	1.0876	1.038	0.0538	yes	up	B(i)	-	-	-	-	-	-	-	-	-	-	-	-	274.274	6.5361	M+H	C16H35NO2	88.3	0	metab_2257	pos_2313	pos	57.2	4.838	0.05494	4.661	0.1108
Tulathromycin A	土拉霉素A	0.04099	0.1641	1.0999	1.0648	1.1445	0.1948	yes	up	B(ii)	C21788;_	-	-	-	-	-	-	HMDB0259324	Organic oxygen compounds	Organooxygen compounds	Carbohydrates and carbohydrate conjugates	217500-96-4;_	840.534	11.5558	M+Cl	C41H79N3O12	0	46.3	metab_4590	neg_1526	neg	44.6	1.663	0.1228	1.453	0.1815
16-Hydroxy-10-oxohexadecanoic acid	16 -羟基- 10-十六碳酮酸	0.006574	0.0716	1.0962	1.0644	1.0567	0.0796	yes	up	B(ii)	-	-	-	-	-	-	-	HMDB0041287	Lipids and lipid-like molecules	Fatty Acyls	Fatty acids and conjugates	53833-25-3	304.248	5.23035	M+NH4	C16H30O4	0	60.7	metab_473	pos_474	pos	49.2	3.186	0.06971	3.015	0.1011
Amylamine	戊胺	0.00873	0.07907	1.0947	1.0915	1.0465	0.0655	yes	up	B(ii)	-	-	-	-	-	-	-	HMDB0248371	Organic nitrogen compounds	Organonitrogen compounds	Amines	-	88.1115	10.8135	M+H	C5H13N	0	63.1	metab_1666	pos_1710	pos	50	4.189	0.113	4.003	0.08306
Pc(14:0/0:0)	-	0.02609	0.1311	1.0919	1.0649	1.0579	0.0812	yes	up	B(i)	-	-	-	-	-	-	-	LMGP01050012	-	-	-	--	468.307	8.18533	M+H	C22H46NO7P	35.9	0	metab_2082	pos_2138	pos	44.7	3.491	0.01879	3.3	0.1792
'1,3-benzodioxolylbutanamine'	-	0.0009287	0.03754	1.0918	1.0661	1.062	0.0868	yes	up	B(i)	-	-	-	-	-	-	-	-	-	-	-	-	194.117	3.00133	M+H	C11H15NO2	37.1	0	metab_2632	pos_2702	pos	44.4	2.636	0.05387	2.482	0.06101
Mgdg(7:0/22:6)	-	0.02767	0.1346	1.0911	1.0965	1.1246	0.1695	yes	up	B(i)	-	-	-	-	-	-	-	-	-	-	-	-	675.407	9.34682	M-H	C38H60O10	64.8	0	metab_4263	neg_1198	neg	46.6	1.904	0.09067	1.693	0.1783
3-Amino-3-methyl-N-[(3R)-2-oxo-1-[[4-[2-(2H-tetrazol-5-yl)phenyl]phenyl]methyl]-4,5-dihydro-3H-1-benzazepin-3-yl]butanamide	3-氨基-3-甲基-N-[（3R）-2-氧代-1-[[4-[2-（2H-四唑-5-基）苯基]苯基]甲基]-4,5-二氢-3H-1-苯并氮杂-3-基]丁酰胺	0.000182	0.01868	1.0884	1.0294	1.0534	0.075	yes	up	B(ii)	-	-	-	-	-	-	-	HMDB0253853	Organic acids and derivatives	Peptidomimetics	Hybrid peptides	-	568.268	11.5445	M+Hac-H	C29H31N7O2	0	58.2	metab_4587	neg_1523	neg	47.8	2.665	0.03974	2.53	0.04133
(Z)-3-(1,2-Dihydroxyethyl)-3-hydroxyhenicos-12-en-2-one	（Z） -3-（1,2-二羟乙基）-3-羟基-12-烯-2-酮	0.002711	0.05216	1.087	1.0646	1.0486	0.0685	yes	up	B(ii)	-	-	-	-	-	-	-	HMDB0255948	Lipids and lipid-like molecules	Fatty Acyls	Fatty alcohols	-	439.34	10.2825	M+CH3OH+Na	C23H44O4	0	90.9	metab_1302	pos_1335	pos	53.1	3.492	0.04855	3.33	0.08812
Cyclopentanol	环戊醇	0.0001666	0.01859	1.0844	1.0497	1.0406	0.0574	yes	up	B(ii)	C02020	-	-	-	-	-	-	HMDB0302463	Organic oxygen compounds	Organooxygen compounds	Alcohols and polyols	96-41-3;_	104.106	1.09612	M+NH4	C5H10O	0	62.4	metab_165	pos_166	pos	50.8	3.536	0.02461	3.398	0.05252
Nonadecanoic acid	十九烷酸	0.02151	0.1186	1.0785	1.1182	0.9356	-0.0961	yes	down	B(ii)	C16535	-	-	-	-	-	-	HMDB0000772	Lipids and lipid-like molecules	Fatty Acyls	Fatty acids and conjugates	-;646-30-0;	316.321	7.29955	M+NH4	C19H38O2	0	54.3	metab_2179	pos_2235	pos	49.8	2.7	0.1067	2.886	0.1295
Linoleamide	亚油酰胺	0.001074	0.03916	1.0724	1.004	0.9768	-0.0338	yes	down	B(ii)	-	-	-	-	-	-	-	HMDB0062656	Lipids and lipid-like molecules	Fatty Acyls	Fatty amides	3072-13-7;	280.264	9.19727	M+H	C18H33NO	0	62	metab_1147	pos_1167	pos	51.3	5.776	0.02035	5.913	0.07121
Acetolein	乙酰胆碱	0.005898	0.06868	1.0721	1.0314	1.0478	0.0673	yes	up	B(ii)	-	-	-	-	-	-	-	HMDB0303184	Lipids and lipid-like molecules	Glycerolipids	Triradylcglycerols	-	458.346	8.65747	M+NH4	C25H44O6	0	64.6	metab_1025	pos_1045	pos	50.5	3.508	0.01928	3.348	0.1107
Poly thf n5	-	0.01084	0.08653	1.0689	1.0303	1.068	0.0949	yes	up	B(i)	-	-	-	-	-	-	-	-	-	-	-	-	396.331	8.28665	M+NH4	C20H42O6	48	0	metab_971	pos_991	pos	45.6	2.639	0.08355	2.471	0.1029
2-aminopropanol	-	0.004453	0.06258	1.0668	1.0263	1.0351	0.0498	yes	up	B(i)	-	-	-	-	-	-	-	-	-	-	-	-	151.144	1.14145	2M+H	C3H9NO	87	0	metab_2838	pos_2909	pos	56.1	4.54	0.01522	4.386	0.1024
N-Stearoyl Tryptophan	N -硬脂酰色氨酸	0.0008684	0.03746	1.0638	1.0315	1.0329	0.0467	yes	up	B(ii)	-	-	-	-	-	-	-	HMDB0241951	Organic acids and derivatives	Carboxylic acids and derivatives	Amino acids, peptides, and analogues	_;	453.343	4.13008	M+H-H2O	C29H46N2O3	0	57	metab_440	pos_441	pos	47.7	4.519	0.03497	4.375	0.06661
Sebacic acid	癸二酸	0.001301	0.04123	1.0598	1.0281	1.0281	0.04	yes	up	B(i)	C08277	-	-	-	-	-	-	HMDB0000792;LMFA01170006	Lipids and lipid-like molecules	Fatty Acyls	Fatty acids and conjugates	111-20-6;	185.116	10.4274	M+H-H2O	C10H18O4	51.5	0	metab_1695	pos_1740	pos	46.5	5.333	0.03873	5.187	0.0707
Dg(24:1(15z)/15:0/0:0)	-	0.0008304	0.03648	1.0576	0.9891	0.9659	-0.0501	yes	down	B(ii)	_;C00165	-	-	map05214;map05167;map05143;map04540;map05163;map05146;map04915;map04015;map04014;map04659;map04658;map04270;map04012;map05231;map04650;map04370;map04371;map04916;map04072;map04071;map05235;map04921;map05415;map04750;map04919;map04933;map04961;map05012;map04920;map04923;map04925;map05017;map04625;map05171;map04726;map04725;map04724;map04745;map04722;map05223;map04720;map04666;map05170;map04664;map…	Glioma;Kaposi sarcoma-associated herpesvirus infection;African trypanosomiasis;Gap junction;Human cytomegalovirus infection;Amoebiasis;Estrogen signaling pathway;Rap1 signaling pathway;Ras signaling pathway;Th17 cell differentiation;Th1 and Th2 cell differentiation;Vascular smooth muscle contraction;ErbB signaling pathway;Choline metabolism in cancer;Natural killer cell mediated cytotoxicity;VEGF…	Human Diseases;Human Diseases;Human Diseases;Cellular Processes;Human Diseases;Human Diseases;Organismal Systems;Environmental Information Processing;Environmental Information Processing;Organismal Systems;Organismal Systems;Organismal Systems;Environmental Information Processing;Human Diseases;Organismal Systems;Environmental Information Processing;Environmental Information Processing;Organismal…	Cancer: specific types;Infectious disease: viral;Infectious disease: parasitic;Cellular community - eukaryotes;Infectious disease: viral;Infectious disease: parasitic;Endocrine system;Signal transduction;Signal transduction;Immune system;Immune system;Circulatory system;Signal transduction;Cancer: overview;Immune system;Signal transduction;Signal transduction;Endocrine system;Signal transduction;…	HMDB0007822	Lipids and lipid-like molecules	Glycerolipids	Diradylglycerols	-	682.636	9.35325	M+NH4	C42H80O5	0	75.9	metab_1179	pos_1199	pos	49.7	3.734	0.02205	3.866	0.06485
Pe(16:0e/12-hete)	-	0.002458	0.05041	1.0526	0.984	1.0418	0.059	yes	up	B(i)	-	-	-	-	-	-	-	-	-	-	-	-	800.551	11.172	M+Hac-H	C41H76NO8P	83.9	0	metab_4752	neg_1688	neg	49.4	3.342	0.07612	3.208	0.03019
Hexamethoxymethyl melamine	-	0.00322	0.05444	1.0525	1.0265	1.0562	0.0788	yes	up	B(i)	-	-	-	-	-	-	-	-	-	-	-	-	391.229	7.6122	M+H	C15H30N6O6	55.5	0	metab_2140	pos_2196	pos	47.6	2.859	0.05822	2.707	0.07776
Phthalic anhydride	邻苯二甲酸酐	0.007459	0.07433	1.0501	1.0244	1.0356	0.0504	yes	up	B(i)	-	-	-	-	-	-	-	HMDB0256501	Organoheterocyclic compounds	Benzofurans	Benzofuranones	-	149.023	8.21915	M+H	C8H4O3	71.6	0	metab_2075	pos_2131	pos	53.4	4.689	0.06351	4.528	0.09959
Farnesyl acetone	法尼基丙酮	0.000966	0.03802	1.0457	0.9866	0.9734	-0.0389	yes	down	B(i)	-	-	-	-	-	-	-	-	-	-	-	-	263.237	9.19727	M+H	C18H30O	57.8	0	metab_1146	pos_1166	pos	50	4.836	0.02342	4.968	0.06618
Difluorodeoxycytidine triphosphate	二氟脱氧胞苷三磷酸	0.01576	0.1017	1.0424	1.0164	1.0453	0.0639	yes	up	B(ii)	-	-	-	-	-	-	-	HMDB0251267	Nucleosides, nucleotides, and analogues	Pyrimidine nucleotides	Pyrimidine deoxyribonucleotides	-	545.007	1.35427	M+ACN+H	C9H14F2N3O13P3	0	73.7	metab_358	pos_359	pos	52.2	3.809	0.03936	3.644	0.1332
Pe(p-16:0/22:6)	-	0.00714	0.07421	1.0421	1.0318	1.044	0.0621	yes	up	B(i)	C00350	Lipids	Phospholipids	map01100;map00564;map00563;map04136;map05167;map05130;map04723;map04140	Metabolic pathways;Glycerophospholipid metabolism;Glycosylphosphatidylinositol (GPI)-anchor biosynthesis;Autophagy - other;Kaposi sarcoma-associated herpesvirus infection;Pathogenic Escherichia coli infection;Retrograde endocannabinoid signaling;Autophagy - animal	Metabolism;Metabolism;Metabolism;Cellular Processes;Human Diseases;Human Diseases;Organismal Systems;Cellular Processes	Global and overview maps;Lipid metabolism;Glycan biosynthesis and metabolism;Transport and catabolism;Infectious disease: viral;Infectious disease: bacterial;Nervous system;Transport and catabolism	HMDB0005780	Lipids and lipid-like molecules	Glycerophospholipids	Glycerophosphoethanolamines	206059-97-4	748.528	10.7578	M+H	C43H74NO7P	40.2	0	metab_1346	pos_1383	pos	41.7	3.891	0.05704	3.727	0.1043
Val Arg Ile Asp	-	0.01226	0.09123	1.0399	0.9085	1.0381	0.0539	yes	up	B(i)	-	-	-	-	-	-	-	-	-	-	-	-	500.278	8.53887	M-H	C21H39N7O7	60.1	0	metab_4097	neg_1032	neg	48.5	3.571	0.08897	3.44	0.05727
Mg(0:0/22:6(4z,7z,10z,13z,16z,19z)/0:0)	-	0.03241	0.1469	1.029	1.1141	1.0431	0.0609	yes	up	B(ii)	-	-	-	-	-	-	-	HMDB0011557	Lipids and lipid-like molecules	Glycerolipids	Monoradylglycerols	_;	403.283	9.02962	M+H	C25H38O4	0	53.3	metab_1921	pos_1976	pos	48.7	4.402	0.08955	4.22	0.1547
N-Docosahexaenoyl Arginine	N -二十二碳六烯酰基精氨酸	0.02647	0.1321	1.0262	0.9816	1.05	0.0705	yes	up	B(ii)	-	-	-	-	-	-	-	HMDB0242008	Not Available	Not Available	Not Available	-	502.372	10.1709	M+NH4	C28H44N4O3	0	60	metab_1759	pos_1806	pos	46.2	3.441	0.05256	3.277	0.1453
Pc(44:12)	-	0.003658	0.05814	1.0235	0.9348	0.9708	-0.0428	yes	down	B(i)	C00157	Lipids	Phospholipids	map01100;map00564;map00590;map00591;map00592;map05231;map04723	Metabolic pathways;Glycerophospholipid metabolism;Arachidonic acid metabolism;Linoleic acid metabolism;alpha-Linolenic acid metabolism;Choline metabolism in cancer;Retrograde endocannabinoid signaling	Metabolism;Metabolism;Metabolism;Metabolism;Metabolism;Human Diseases;Organismal Systems	Global and overview maps;Lipid metabolism;Lipid metabolism;Lipid metabolism;Lipid metabolism;Cancer: overview;Nervous system	HMDB0008748	Lipids and lipid-like molecules	Glycerophospholipids	Glycerophosphocholines	-	922.563	10.3223	M+FA-H	C52H80NO8P	66.1	0	metab_4448	neg_1384	neg	50.3	4.218	0.04768	4.345	0.0674
1-(3-fluorobenzoyl)-N-(5-propyl-1,3,4-thiadiazol-2-yl)piperidine-4-carboxamide	1-（3-氟苯甲酰基）-N-（5-丙基-1,3,4-噻二唑-2-基）哌啶-4-甲酰胺	0.003642	0.0581	1.0163	0.9507	1.0399	0.0564	yes	up	B(i)	-	-	-	-	-	-	-	-	-	-	-	-	377.145	3.29748	M+H	C18H21FN4O2S	86.1	0	metab_2616	pos_2686	pos	53.3	3.442	0.03463	3.31	0.07828
Deoxycholylarginine	脱氧胆酰精氨酸	0.004316	0.06213	1.0121	0.9859	1.0444	0.0626	yes	up	B(ii)	-	-	-	-	-	-	-	HMDB0242418	Not Available	Not Available	Not Available	-	566.426	4.74205	M+NH4	C30H52N4O5	0	57.8	metab_2589	pos_2659	pos	47.9	3.367	0.03895	3.224	0.08747
Styrene	苯乙烯	0.03905	0.16	1.0119	0.9064	0.9545	-0.0672	yes	down	B(i)	C07083;C19506	-	-	map01100	Metabolic pathways	Metabolism	Global and overview maps	-;HMDB0034240	Benzenoids	Benzene and substituted derivatives	Styrenes	100-42-5	105.069	6.86225	M+H	C8H8	65.7	0	metab_810	pos_830	pos	49.8	3.064	0.1301	3.21	0.0757
Phosphonoacetate	磷酸乙酸酯	0.004332	0.06213	1.0098	0.9489	0.925	-0.1125	yes	down	B(ii)	C05682	-	-	map01100;map00440	Metabolic pathways;Phosphonate and phosphinate metabolism	Metabolism;Metabolism	Global and overview maps;Metabolism of other amino acids	HMDB0004110	Organic acids and derivatives	Organic phosphonic acids and derivatives	Organic phosphonic acids	4408-78-0	174.956	11.7132	M+Cl	C2H5O5P	0	93.2	metab_4610	neg_1546	neg	57	1.628	0.08014	1.76	0.03649
Pc(18:2/0:0)	-	0.04312	0.169	1.0051	0.9553	1.0377	0.0534	yes	up	B(i)	-	-	-	-	-	-	-	LMGP01050034	-	-	-	--	520.339	8.51113	M+H	C26H50NO7P	67.6	0	metab_2030	pos_2086	pos	52.5	4.678	0.08824	4.508	0.1572
Pc(33:1)	-	0.002604	0.05131	1.0033	0.9381	1.0316	0.0449	yes	up	B(i)	C00157	Lipids	Phospholipids	map01100;map00564;map00590;map00591;map00592;map05231;map04723	Metabolic pathways;Glycerophospholipid metabolism;Arachidonic acid metabolism;Linoleic acid metabolism;alpha-Linolenic acid metabolism;Choline metabolism in cancer;Retrograde endocannabinoid signaling	Metabolism;Metabolism;Metabolism;Metabolism;Metabolism;Human Diseases;Organismal Systems	Global and overview maps;Lipid metabolism;Lipid metabolism;Lipid metabolism;Lipid metabolism;Cancer: overview;Nervous system	HMDB0007938	Lipids and lipid-like molecules	Glycerophospholipids	Glycerophosphocholines	-	790.557	10.0069	M+FA-H	C41H80NO8P	49.4	0	metab_4402	neg_1338	neg	44.3	4.081	0.0405	3.956	0.06575
5-(4-Carboxybutylperoxy)pentanoic acid	5-（4-羧基丁基过氧基）戊酸	0.003179	0.05423	1.0024	0.9663	1.0407	0.0576	yes	up	B(ii)	-	-	-	-	-	-	-	HMDB0260291	Organic acids and derivatives	Carboxylic acids and derivatives	Dicarboxylic acids and derivatives	-	217.106	7.60087	M+H-H2O	C10H18O6	0	81.6	metab_891	pos_911	pos	53.6	3.448	0.02773	3.313	0.08086
5-bromo-N-[4-(3,4-dimethoxyphenyl)-1,3-thiazol-2-yl]thiophene-2-carboxamide	5-溴-N-[4-（3,4-二甲氧基苯基）-1,3-噻唑-2-基]噻吩-2-甲酰胺	0.04671	0.1762	1.0014	0.997	1.0445	0.0629	yes	up	B(i)	-	-	-	-	-	-	-	-	-	-	-	-	424.965	1.18627	M+H	C16H13BrN2O3S2	65.6	0	metab_2776	pos_2847	pos	41.4	4.152	0.05319	3.975	0.1835
Dipentyl phthalate	邻苯二甲酸二戊酯	0.009071	0.07974	1.001	0.9677	1.0339	0.0481	yes	up	B(i)	C14300	-	-	-	-	-	-	HMDB0251441	Benzenoids	Benzene and substituted derivatives	Benzoic acids and derivatives	-	324.216	0.89245	M+NH4	C18H26O4	70.1	0	metab_3035	pos_3106	pos	52	4.421	0.03663	4.276	0.1044
